# Supplementary material for: Synthesis and characterization of methoxy- or cyano-substituted thiophene/phenylene co-oligomers for lasing application
Source: RSC Adv. 2020 Jun 23;10(40):24057–62. doi: 10.1039/d0ra04742b (PMC9055100; doi:10.1039/d0ra04742b)
Supplement: RA-010-D0RA04742B-s001 [file RA-010-D0RA04742B-s001.cif]

# Electronic Supplementary Material (ESI) for RSC Advances.
# This journal is © The Royal Society of Chemistry 2020

####################################################################### 
# 
# This file contains crystal structure data downloaded from the 
# Cambridge Structural Database (CSD) hosted by the Cambridge 
# Crystallographic Data Centre (CCDC).
# 
# Full information about CCDC data access policies and citation 
# guidelines are available at http://www.ccdc.cam.ac.uk/access/V1 
# 
# Audit and citation data items may have been added by the CCDC. 
# Please retain this information to preserve the provenance of 
# this file and to allow appropriate attribution of the data. 
# 
#######################################################################

data_BP3T-OMe_2
_database_code_depnum_ccdc_archive 'CCDC 1991924'
loop_
_audit_author_name
_audit_author_address
'Takumi Matsuo'
;NAIST
Japan
;
_audit_update_record             
;
2020-03-22 deposited with the CCDC.	2020-06-12 downloaded from the CCDC.
;

#==============================================================================
# CHEMICAL DATA

_chemical_formula_sum            'C38 H28 O2 S3'
_chemical_formula_moiety         'C38 H28 O2 S3'
_chemical_formula_weight         612.82
_chemical_melting_point          ?
_chemical_absolute_configuration .

#==============================================================================
# CRYSTAL DATA
_space_group_crystal_system      orthorhombic
_space_group_name_H-M_alt        'C m c 21'
_space_group_name_Hall           'C 2c -2'
_space_group_IT_number           36
loop_
_space_group_symop_id
_space_group_symop_operation_xyz
1 +X,+Y,+Z
2 -X,+Y,+Z
3 -X,-Y,1/2+Z
4 +X,-Y,1/2+Z
5 1/2+X,1/2+Y,+Z
6 1/2-X,1/2+Y,+Z
7 1/2-X,1/2-Y,1/2+Z
8 1/2+X,1/2-Y,1/2+Z
#------------------------------------------------------------------------------
_cell_length_a                   65.1891(18)
_cell_length_b                   7.4274(2)
_cell_length_c                   5.7999(2)
_cell_angle_alpha                90.0000
_cell_angle_beta                 90.0000
_cell_angle_gamma                90.0000
_cell_volume                     2808.23(15)
_cell_formula_units_Z            4
_cell_measurement_reflns_used    15412
_cell_measurement_theta_min      2.50
_cell_measurement_theta_max      25.39
_cell_measurement_temperature    123
#------------------------------------------------------------------------------
_exptl_crystal_description       platelet
_exptl_crystal_colour            orange
_exptl_crystal_size_max          0.100
_exptl_crystal_size_mid          0.030
_exptl_crystal_size_min          0.020
_exptl_crystal_density_diffrn    1.449
_exptl_crystal_density_meas      ?
_exptl_crystal_density_method    'not measured'
_exptl_crystal_F_000             1280.00
_exptl_absorpt_coefficient_mu    0.301
_exptl_absorpt_correction_type   multi-scan
_exptl_absorpt_process_details   'ABSCOR (Rigaku, 1995)'
_exptl_absorpt_correction_T_min  0.377
_exptl_absorpt_correction_T_max  0.994

#==============================================================================
# EXPERIMENTAL DATA

_diffrn_ambient_temperature      123
_diffrn_radiation_type           'Mo K\a'
_diffrn_radiation_wavelength     0.71075
_diffrn_measurement_device_type  'Rigaku R-AXIS RAPID'
_diffrn_measurement_method       \w
_diffrn_detector_area_resol_mean 10.000
_diffrn_reflns_number            18495
_diffrn_reflns_av_unetI/netI     0.0415
_diffrn_reflns_av_R_equivalents  0.0685
_diffrn_reflns_theta_max         25.347
_diffrn_reflns_theta_min         2.500
_diffrn_reflns_theta_full        25.242
_diffrn_measured_fraction_theta_max 0.998
_diffrn_measured_fraction_theta_full 0.998
_diffrn_reflns_Laue_measured_fraction_max 0.998
_diffrn_reflns_Laue_measured_fraction_full 0.998
_diffrn_reflns_point_group_measured_fraction_max 0.999
_diffrn_reflns_point_group_measured_fraction_full 0.999
_diffrn_reflns_limit_h_min       -78
_diffrn_reflns_limit_h_max       78
_diffrn_reflns_limit_k_min       -8
_diffrn_reflns_limit_k_max       8
_diffrn_reflns_limit_l_min       -6
_diffrn_reflns_limit_l_max       6
_diffrn_standards_number         0
_diffrn_standards_interval_count .
_diffrn_standards_decay_%        ?
_reflns_number_total             2590
_reflns_number_gt                2300
_reflns_threshold_expression     F^2^>2.0\s(F^2^)
_reflns_Friedel_coverage         0.797
_reflns_Friedel_fraction_max     1.000
_reflns_Friedel_fraction_full    1.000

#==============================================================================
# REFINEMENT DATA

_refine_special_details          
;
    Refinement was performed using all reflections. The weighted 
    R-factor (wR) and goodness of fit (S) are based on F^2^.
    R-factor (gt) are based on F. The threshold expression of
    F^2^ > 2.0 sigma(F^2^) is used only for calculating R-factor (gt).
;
_refine_ls_structure_factor_coef Fsqd
_refine_ls_R_factor_all          0.0472
_refine_ls_R_factor_gt           0.0429
_refine_ls_wR_factor_ref         0.1077
_refine_ls_wR_factor_gt          0.1058
_refine_ls_number_restraints     1
_refine_ls_hydrogen_treatment    constr
_refine_ls_number_reflns         2590
_refine_ls_number_parameters     197
_refine_ls_goodness_of_fit_ref   1.065
_refine_ls_weighting_scheme      calc
_refine_ls_weighting_details     
'w = 1/[\s^2^(Fo^2^)+(0.0515P)^2^+2.2401P] where P=(Fo^2^+2Fc^2^)/3'
_atom_sites_solution_hydrogens   geom
_atom_sites_solution_primary     direct
_atom_sites_solution_secondary   difmap
_refine_ls_shift/su_max          0.000
_refine_diff_density_max         0.36
_refine_diff_density_min         -0.20
_refine_ls_extinction_method     none
_refine_ls_extinction_coef       ?
_refine_ls_abs_structure_details 
;
 Flack x determined using 887 quotients [(I+)-(I-)]/[(I+)+(I-)]
 (Parsons, Flack and Wagner, Acta Cryst. B69 (2013) 249-259).
;
_refine_ls_abs_structure_Flack   0.02(5)

loop_
_atom_type_symbol
_atom_type_description
_atom_type_scat_dispersion_real
_atom_type_scat_dispersion_imag
_atom_type_scat_source
C C 0.0033 0.0016
;
International Tables for Crystallography
(Vol. C, Tables 4.2.6.8 and 6.1.1.4)
;
H H 0.0000 0.0000
;
International Tables for Crystallography
(Vol. C, Table 6.1.1.4)
;
O O 0.0106 0.0060
;
International Tables for Crystallography
(Vol. C, Tables 4.2.6.8 and 6.1.1.4)
;
S S 0.1246 0.1234
;
International Tables for Crystallography
(Vol. C, Tables 4.2.6.8 and 6.1.1.4)
;

#==============================================================================
# ATOMIC COORDINATES AND THERMAL PARAMETERS

loop_
_atom_site_label
_atom_site_type_symbol
_atom_site_fract_x
_atom_site_fract_y
_atom_site_fract_z
_atom_site_U_iso_or_equiv
_atom_site_adp_type
_atom_site_occupancy
_atom_site_site_symmetry_order
_atom_site_calc_flag
_atom_site_refinement_flags_posn
_atom_site_refinement_flags_adp
_atom_site_refinement_flags_occupancy
_atom_site_disorder_assembly
_atom_site_disorder_group
S1 S 0.500000 0.8108(2) 0.9016(3) 0.0347(4) Uani 1 2 d S T P . .
S2 S 0.44062(2) 0.68824(14) 0.58284(19) 0.0340(3) Uani 1 1 d . . . . .
O1 O 0.27517(5) 0.7599(5) 0.2267(7) 0.0549(9) Uani 1 1 d . . . . .
C1 C 0.48079(7) 0.7404(6) 0.7136(8) 0.0327(10) Uani 1 1 d . . . . .
C2 C 0.48915(7) 0.6695(6) 0.5165(8) 0.0340(11) Uani 1 1 d . . . . .
H2 H 0.481143 0.624703 0.392152 0.041 Uiso 1 1 calc R U . . .
C3 C 0.45924(7) 0.7572(6) 0.7763(8) 0.0319(11) Uani 1 1 d . . . . .
C4 C 0.45072(7) 0.8269(6) 0.9712(8) 0.0353(11) Uani 1 1 d . . . . .
H4 H 0.458506 0.870124 1.098059 0.042 Uiso 1 1 calc R U . . .
C5 C 0.42890(7) 0.8279(5) 0.9643(8) 0.0342(10) Uani 1 1 d . . . . .
H5 H 0.420611 0.872074 1.086626 0.041 Uiso 1 1 calc R U . . .
C6 C 0.42103(7) 0.7590(5) 0.7644(8) 0.0323(10) Uani 1 1 d . . . . .
C7 C 0.39961(6) 0.7513(6) 0.6875(8) 0.0319(10) Uani 1 1 d . . . . .
C8 C 0.38392(7) 0.8289(5) 0.8174(8) 0.0354(10) Uani 1 1 d . . . . .
H8 H 0.387091 0.884597 0.960533 0.042 Uiso 1 1 calc R U . . .
C9 C 0.36366(7) 0.8259(5) 0.7404(8) 0.0349(10) Uani 1 1 d . . . . .
H9 H 0.353294 0.878513 0.833758 0.042 Uiso 1 1 calc R U . . .
C10 C 0.35814(6) 0.7483(6) 0.5307(7) 0.0319(9) Uani 1 1 d . . . . .
C11 C 0.37393(7) 0.6684(5) 0.4018(9) 0.0362(10) Uani 1 1 d . . . . .
H11 H 0.370756 0.611856 0.259311 0.043 Uiso 1 1 calc R U . . .
C12 C 0.39410(7) 0.6705(6) 0.4786(8) 0.0341(11) Uani 1 1 d . . . . .
H12 H 0.404434 0.615677 0.386887 0.041 Uiso 1 1 calc R U . . .
C13 C 0.33643(6) 0.7496(6) 0.4465(9) 0.0341(10) Uani 1 1 d . . . . .
C14 C 0.32099(6) 0.8383(6) 0.5678(9) 0.0407(11) Uani 1 1 d . . . . .
H14 H 0.324281 0.899647 0.706651 0.049 Uiso 1 1 calc R U . . .
C15 C 0.30064(7) 0.8386(6) 0.4880(9) 0.0446(12) Uani 1 1 d . . . . .
H15 H 0.290279 0.899381 0.572949 0.054 Uiso 1 1 calc R U . . .
C16 C 0.29576(7) 0.7509(6) 0.2874(9) 0.0418(11) Uani 1 1 d . . . . .
C17 C 0.31073(7) 0.6628(6) 0.1622(8) 0.0409(11) Uani 1 1 d . . . . .
H17 H 0.307322 0.601694 0.023546 0.049 Uiso 1 1 calc R U . . .
C18 C 0.33092(7) 0.6647(6) 0.2418(8) 0.0378(11) Uani 1 1 d . . . . .
H18 H 0.341228 0.606250 0.153552 0.045 Uiso 1 1 calc R U . . .
C19 C 0.26926(9) 0.6613(8) 0.0233(11) 0.0729(19) Uani 1 1 d . . . . .
H19A H 0.276862 0.707266 -0.110009 0.087 Uiso 1 1 calc R U . . .
H19B H 0.254507 0.676159 -0.003183 0.087 Uiso 1 1 calc R U . . .
H19C H 0.272383 0.533318 0.044836 0.087 Uiso 1 1 calc R U . . .

loop_
_atom_site_aniso_label
_atom_site_aniso_U_11
_atom_site_aniso_U_22
_atom_site_aniso_U_33
_atom_site_aniso_U_23
_atom_site_aniso_U_13
_atom_site_aniso_U_12
S1 0.0394(8) 0.0376(9) 0.0270(8) -0.0032(8) 0.000 0.000
S2 0.0377(6) 0.0373(6) 0.0271(6) -0.0031(6) 0.0005(5) 0.0004(4)
O1 0.0410(18) 0.068(2) 0.056(2) -0.004(2) -0.0062(17) 0.0007(16)
C1 0.042(3) 0.025(2) 0.031(3) 0.002(2) -0.001(2) -0.0027(19)
C2 0.043(2) 0.033(2) 0.026(3) -0.0025(18) 0.002(2) -0.0006(19)
C3 0.039(3) 0.028(2) 0.028(3) 0.002(2) -0.001(2) -0.0006(18)
C4 0.046(3) 0.032(2) 0.028(3) -0.002(2) -0.002(2) -0.0021(19)
C5 0.039(2) 0.032(2) 0.032(3) -0.003(2) 0.006(2) 0.0003(18)
C6 0.043(2) 0.027(2) 0.027(3) 0.004(2) 0.001(2) -0.0002(18)
C7 0.040(2) 0.028(2) 0.028(2) 0.004(2) 0.004(2) -0.0003(19)
C8 0.044(2) 0.034(2) 0.028(2) -0.0023(18) 0.000(2) -0.0003(19)
C9 0.038(2) 0.037(2) 0.029(2) -0.002(2) 0.0056(19) 0.0029(17)
C10 0.041(2) 0.027(2) 0.027(2) 0.0040(17) 0.0020(19) 0.0004(17)
C11 0.043(2) 0.036(2) 0.029(2) -0.003(2) 0.004(2) -0.0006(17)
C12 0.038(2) 0.034(2) 0.031(2) -0.0029(19) 0.0024(19) 0.0009(18)
C13 0.039(2) 0.034(2) 0.030(2) 0.004(2) 0.005(2) -0.0003(18)
C14 0.042(2) 0.046(3) 0.034(2) -0.003(2) 0.006(2) -0.0034(18)
C15 0.039(2) 0.052(3) 0.044(3) -0.001(2) 0.007(2) 0.004(2)
C16 0.038(2) 0.048(3) 0.040(3) 0.005(2) -0.001(2) -0.002(2)
C17 0.042(3) 0.049(3) 0.032(3) 0.000(2) 0.000(2) 0.002(2)
C18 0.042(3) 0.040(2) 0.032(2) 0.000(2) 0.005(2) 0.0024(18)
C19 0.054(3) 0.098(5) 0.067(5) -0.009(4) -0.008(3) 0.008(3)

#==============================================================================
_computing_data_collection       'RAPID AUTO (Rigaku, ????)'
_computing_cell_refinement       'RAPID AUTO'
_computing_data_reduction        'RAPID AUTO'
_computing_structure_solution    'SHELXT Version 2018/2 (Sheldrick, 2014)'
_computing_structure_refinement  'SHELXL Version 2018/3 (Sheldrick, 2008)'
_computing_publication_material  'CrystalStructure 4.3 (Rigaku, 2019)'
_computing_molecular_graphics    'CrystalStructure 4.3'

#==============================================================================
# MOLECULAR GEOMETRY

_geom_special_details            
;
 All esds (except the esd in the dihedral angle between two l.s. planes)
 are estimated using the full covariance matrix.  The cell esds are taken
 into account individually in the estimation of esds in distances, angles
 and torsion angles; correlations between esds in cell parameters are only
 used when they are defined by crystal symmetry.  An approximate (isotropic)
 treatment of cell esds is used for estimating esds involving l.s. planes.
;

loop_
_geom_bond_atom_site_label_1
_geom_bond_atom_site_label_2
_geom_bond_distance
_geom_bond_site_symmetry_2
_geom_bond_publ_flag
S1 C1 1.740(5) . ?
S1 C1 1.740(5) 2_655 ?
S2 C3 1.730(5) . ?
S2 C6 1.736(5) . ?
O1 C16 1.389(5) . ?
O1 C19 1.441(7) . ?
C1 C2 1.372(6) . ?
C1 C3 1.457(5) . ?
C2 C2 1.415(9) 2_655 ?
C2 H2 0.9500 . ?
C3 C4 1.362(7) . ?
C4 C5 1.423(6) . ?
C4 H4 0.9500 . ?
C5 C6 1.367(7) . ?
C5 H5 0.9500 . ?
C6 C7 1.467(6) . ?
C7 C8 1.395(6) . ?
C7 C12 1.399(6) . ?
C8 C9 1.395(6) . ?
C8 H8 0.9500 . ?
C9 C10 1.393(6) . ?
C9 H9 0.9500 . ?
C10 C11 1.404(6) . ?
C10 C13 1.498(6) . ?
C11 C12 1.388(6) . ?
C11 H11 0.9500 . ?
C12 H12 0.9500 . ?
C13 C18 1.391(7) . ?
C13 C14 1.393(6) . ?
C14 C15 1.405(6) . ?
C14 H14 0.9500 . ?
C15 C16 1.371(7) . ?
C15 H15 0.9500 . ?
C16 C17 1.381(7) . ?
C17 C18 1.395(6) . ?
C17 H17 0.9500 . ?
C18 H18 0.9500 . ?
C19 H19A 0.9800 . ?
C19 H19B 0.9800 . ?
C19 H19C 0.9800 . ?

loop_
_geom_angle_atom_site_label_1
_geom_angle_atom_site_label_2
_geom_angle_atom_site_label_3
_geom_angle
_geom_angle_site_symmetry_1
_geom_angle_site_symmetry_3
_geom_angle_publ_flag
C1 S1 C1 92.0(3) . 2_655 ?
C3 S2 C6 91.9(2) . . ?
C16 O1 C19 116.2(4) . . ?
C2 C1 C3 128.6(4) . . ?
C2 C1 S1 110.6(3) . . ?
C3 C1 S1 120.8(3) . . ?
C1 C2 C2 113.4(3) . 2_655 ?
C1 C2 H2 123.3 . . ?
C2 C2 H2 123.3 2_655 . ?
C4 C3 C1 129.3(4) . . ?
C4 C3 S2 111.4(3) . . ?
C1 C3 S2 119.3(3) . . ?
C3 C4 C5 112.7(4) . . ?
C3 C4 H4 123.6 . . ?
C5 C4 H4 123.6 . . ?
C6 C5 C4 113.4(4) . . ?
C6 C5 H5 123.3 . . ?
C4 C5 H5 123.3 . . ?
C5 C6 C7 129.0(4) . . ?
C5 C6 S2 110.6(3) . . ?
C7 C6 S2 120.2(4) . . ?
C8 C7 C12 117.2(4) . . ?
C8 C7 C6 121.2(4) . . ?
C12 C7 C6 121.6(4) . . ?
C7 C8 C9 121.0(4) . . ?
C7 C8 H8 119.5 . . ?
C9 C8 H8 119.5 . . ?
C10 C9 C8 122.1(4) . . ?
C10 C9 H9 119.0 . . ?
C8 C9 H9 119.0 . . ?
C9 C10 C11 116.8(4) . . ?
C9 C10 C13 121.7(4) . . ?
C11 C10 C13 121.5(4) . . ?
C12 C11 C10 121.3(4) . . ?
C12 C11 H11 119.4 . . ?
C10 C11 H11 119.4 . . ?
C11 C12 C7 121.7(4) . . ?
C11 C12 H12 119.1 . . ?
C7 C12 H12 119.1 . . ?
C18 C13 C14 117.3(4) . . ?
C18 C13 C10 121.3(4) . . ?
C14 C13 C10 121.4(4) . . ?
C13 C14 C15 121.1(5) . . ?
C13 C14 H14 119.4 . . ?
C15 C14 H14 119.4 . . ?
C16 C15 C14 119.9(4) . . ?
C16 C15 H15 120.1 . . ?
C14 C15 H15 120.1 . . ?
C15 C16 C17 120.5(4) . . ?
C15 C16 O1 114.6(4) . . ?
C17 C16 O1 124.9(5) . . ?
C16 C17 C18 119.2(5) . . ?
C16 C17 H17 120.4 . . ?
C18 C17 H17 120.4 . . ?
C13 C18 C17 122.0(4) . . ?
C13 C18 H18 119.0 . . ?
C17 C18 H18 119.0 . . ?
O1 C19 H19A 109.5 . . ?
O1 C19 H19B 109.5 . . ?
H19A C19 H19B 109.5 . . ?
O1 C19 H19C 109.5 . . ?
H19A C19 H19C 109.5 . . ?
H19B C19 H19C 109.5 . . ?

loop_
_geom_torsion_atom_site_label_1
_geom_torsion_atom_site_label_2
_geom_torsion_atom_site_label_3
_geom_torsion_atom_site_label_4
_geom_torsion
_geom_torsion_site_symmetry_1
_geom_torsion_site_symmetry_2
_geom_torsion_site_symmetry_3
_geom_torsion_site_symmetry_4
_geom_torsion_publ_flag
C1 S1 C1 C2 -0.8(4) 2_655 . . . ?
C1 S1 C1 C3 178.0(2) 2_655 . . . ?
C3 C1 C2 C2 -178.1(3) . . . 2_655 ?
S1 C1 C2 C2 0.6(3) . . . 2_655 ?
C2 C1 C3 C4 179.8(5) . . . . ?
S1 C1 C3 C4 1.3(6) . . . . ?
C2 C1 C3 S2 -2.2(6) . . . . ?
S1 C1 C3 S2 179.2(3) . . . . ?
C6 S2 C3 C4 1.3(4) . . . . ?
C6 S2 C3 C1 -177.0(3) . . . . ?
C1 C3 C4 C5 177.1(4) . . . . ?
S2 C3 C4 C5 -1.0(5) . . . . ?
C3 C4 C5 C6 0.0(5) . . . . ?
C4 C5 C6 C7 -174.5(4) . . . . ?
C4 C5 C6 S2 0.9(5) . . . . ?
C3 S2 C6 C5 -1.3(3) . . . . ?
C3 S2 C6 C7 174.7(4) . . . . ?
C5 C6 C7 C8 3.7(7) . . . . ?
S2 C6 C7 C8 -171.5(3) . . . . ?
C5 C6 C7 C12 -178.1(4) . . . . ?
S2 C6 C7 C12 6.8(6) . . . . ?
C12 C7 C8 C9 -0.2(6) . . . . ?
C6 C7 C8 C9 178.1(4) . . . . ?
C7 C8 C9 C10 -0.8(6) . . . . ?
C8 C9 C10 C11 1.5(6) . . . . ?
C8 C9 C10 C13 -178.5(4) . . . . ?
C9 C10 C11 C12 -1.3(6) . . . . ?
C13 C10 C11 C12 178.8(4) . . . . ?
C10 C11 C12 C7 0.3(6) . . . . ?
C8 C7 C12 C11 0.5(6) . . . . ?
C6 C7 C12 C11 -177.8(4) . . . . ?
C9 C10 C13 C18 -177.1(4) . . . . ?
C11 C10 C13 C18 2.9(6) . . . . ?
C9 C10 C13 C14 4.0(6) . . . . ?
C11 C10 C13 C14 -176.1(4) . . . . ?
C18 C13 C14 C15 1.2(7) . . . . ?
C10 C13 C14 C15 -179.8(4) . . . . ?
C13 C14 C15 C16 -0.2(7) . . . . ?
C14 C15 C16 C17 -0.3(7) . . . . ?
C14 C15 C16 O1 179.8(4) . . . . ?
C19 O1 C16 C15 -176.8(5) . . . . ?
C19 O1 C16 C17 3.3(7) . . . . ?
C15 C16 C17 C18 -0.2(7) . . . . ?
O1 C16 C17 C18 179.7(4) . . . . ?
C14 C13 C18 C17 -1.8(7) . . . . ?
C10 C13 C18 C17 179.2(4) . . . . ?
C16 C17 C18 C13 1.3(7) . . . . ?


#==============================================================================
# Additional structures and associated data_? identifiers
# should be added at this point if there is more than one 
# structure analysis in the CIF.

_shelx_res_file                  
;
TITL BP3T-OMe_2
    shelxl.res
    created by SHELXL-2018/3 at 09:44:01 on 10-Jun-2019
CELL  0.71075 65.18910 7.42740 5.79990 90.00000 90.00000 90.00000
ZERR  4 0.00180 0.00020 0.00020 0.00000 0.00000 0.00000
LATT -7
SYMM    -X,    +Y,    +Z
SYMM    -X,    -Y, .50+Z
SYMM    +X,    -Y, .50+Z
SFAC C H O S
UNIT 152 112 8 12
SHEL 9.051838 0.830027
L.S. 5
FMAP 2
PLAN 20
WPDB -2
HTAB
BOND $H
CONF
LIST 4
TEMP -150.0
ACTA
SIZE 0.100 0.030 0.020
WGHT    0.051500    2.240100
FVAR       0.14428
S1    4    0.500000    0.810780    0.901587    10.50000    0.03943    0.03765 =
         0.02700   -0.00322    0.00000    0.00000
S2    4    0.440617    0.688237    0.582845    11.00000    0.03772    0.03731 =
         0.02711   -0.00309    0.00048    0.00040
O1    3    0.275167    0.759942    0.226681    11.00000    0.04097    0.06806 =
         0.05573   -0.00353   -0.00623    0.00070
C1    1    0.480794    0.740432    0.713620    11.00000    0.04191    0.02544 =
         0.03066    0.00228   -0.00063   -0.00274
C2    1    0.489146    0.669458    0.516465    11.00000    0.04286    0.03295 =
         0.02606   -0.00247    0.00227   -0.00063
AFIX  43
H2    2    0.481143    0.624703    0.392152    11.00000   -1.20000
AFIX   0
C3    1    0.459239    0.757243    0.776254    11.00000    0.03938    0.02810 =
         0.02838    0.00240   -0.00100   -0.00058
C4    1    0.450721    0.826869    0.971161    11.00000    0.04649    0.03184 =
         0.02755   -0.00230   -0.00194   -0.00207
AFIX  43
H4    2    0.458506    0.870124    1.098059    11.00000   -1.20000
AFIX   0
C5    1    0.428896    0.827876    0.964339    11.00000    0.03913    0.03200 =
         0.03156   -0.00340    0.00613    0.00034
AFIX  43
H5    2    0.420611    0.872074    1.086626    11.00000   -1.20000
AFIX   0
C6    1    0.421032    0.758961    0.764436    11.00000    0.04287    0.02700 =
         0.02714    0.00422    0.00138   -0.00016
C7    1    0.399612    0.751294    0.687495    11.00000    0.03997    0.02759 =
         0.02807    0.00406    0.00445   -0.00032
C8    1    0.383925    0.828902    0.817441    11.00000    0.04423    0.03416 =
         0.02784   -0.00234   -0.00041   -0.00029
AFIX  43
H8    2    0.387091    0.884597    0.960533    11.00000   -1.20000
AFIX   0
C9    1    0.363659    0.825929    0.740365    11.00000    0.03806    0.03750 =
         0.02907   -0.00157    0.00556    0.00293
AFIX  43
H9    2    0.353294    0.878513    0.833758    11.00000   -1.20000
AFIX   0
C10   1    0.358144    0.748261    0.530723    11.00000    0.04123    0.02739 =
         0.02696    0.00402    0.00202    0.00044
C11   1    0.373932    0.668417    0.401817    11.00000    0.04316    0.03624 =
         0.02924   -0.00271    0.00374   -0.00055
AFIX  43
H11   2    0.370756    0.611856    0.259311    11.00000   -1.20000
AFIX   0
C12   1    0.394103    0.670525    0.478609    11.00000    0.03756    0.03383 =
         0.03078   -0.00287    0.00240    0.00092
AFIX  43
H12   2    0.404434    0.615677    0.386887    11.00000   -1.20000
AFIX   0
C13   1    0.336426    0.749631    0.446523    11.00000    0.03852    0.03380 =
         0.02994    0.00448    0.00453   -0.00031
C14   1    0.320991    0.838315    0.567753    11.00000    0.04234    0.04553 =
         0.03412   -0.00265    0.00631   -0.00342
AFIX  43
H14   2    0.324281    0.899647    0.706651    11.00000   -1.20000
AFIX   0
C15   1    0.300636    0.838567    0.488020    11.00000    0.03871    0.05157 =
         0.04354   -0.00109    0.00687    0.00412
AFIX  43
H15   2    0.290279    0.899381    0.572949    11.00000   -1.20000
AFIX   0
C16   1    0.295757    0.750866    0.287414    11.00000    0.03791    0.04785 =
         0.03968    0.00523   -0.00128   -0.00179
C17   1    0.310732    0.662823    0.162225    11.00000    0.04238    0.04886 =
         0.03152   -0.00040   -0.00015    0.00177
AFIX  43
H17   2    0.307322    0.601694    0.023546    11.00000   -1.20000
AFIX   0
C18   1    0.330918    0.664732    0.241827    11.00000    0.04204    0.03962 =
         0.03170   -0.00005    0.00548    0.00236
AFIX  43
H18   2    0.341228    0.606250    0.153552    11.00000   -1.20000
AFIX   0
C19   1    0.269257    0.661279    0.023314    11.00000    0.05359    0.09810 =
         0.06689   -0.00881   -0.00812    0.00841
AFIX 137
H19A  2    0.276862    0.707266   -0.110009    11.00000   -1.20000
H19B  2    0.254507    0.676159   -0.003183    11.00000   -1.20000
H19C  2    0.272383    0.533318    0.044836    11.00000   -1.20000
AFIX   0
HKLF 4


REM  BP3T-OMe_2
REM wR2 = 0.1077, GooF = S = 1.065, Restrained GooF = 1.064 for all data
REM R1 = 0.0429 for 2300 Fo > 4sig(Fo) and 0.0472 for all 2590 data
REM 197 parameters refined using 1 restraints

END

WGHT      0.0515      2.2401

REM Instructions for potential hydrogen bonds
EQIV $2 -x+1/2, -y+3/2, z-1/2
HTAB C19 O1_$2

REM Highest difference peak  0.362,  deepest hole -0.204,  1-sigma level  0.062
Q1    1   0.4879  0.7985  0.7899  11.00000  0.05    0.36
Q2    1   0.4519  0.7194  0.6987  11.00000  0.05    0.34
Q3    1   0.4120  0.7008  0.5597  11.00000  0.05    0.30
Q4    1   0.4694  0.8065  0.8990  11.00000  0.05    0.30
Q5    1   0.4711  0.6922  0.6118  11.00000  0.05    0.30
Q6    1   0.4301  0.7153  0.6911  11.00000  0.05    0.30
Q7    1   0.4707  0.7506  0.7297  11.00000  0.05    0.29
Q8    1   0.4841  0.6945  0.6436  11.00000  0.05    0.27
Q9    1   0.4552  0.8134  0.8396  11.00000  0.05    0.25
Q10   1   0.4114  0.7698  0.7350  11.00000  0.05    0.23
Q11   1   0.3907  0.7662  0.7772  11.00000  0.05    0.22
Q12   1   0.4262  0.7614  0.8664  11.00000  0.05    0.21
Q13   1   0.3646  0.7024  0.4931  11.00000  0.05    0.21
Q14   1   0.4596  0.7150  0.8287  11.00000  0.05    0.20
Q15   1   0.4540  0.7337  0.4820  11.00000  0.05    0.20
Q16   1   0.4132  0.8108  0.8807  11.00000  0.05    0.19
Q17   1   0.3302  0.8006  0.4769  11.00000  0.05    0.19
Q18   1   0.3961  0.6863  0.6222  11.00000  0.05    0.19
Q19   1   0.4529  0.7826  0.9945  11.00000  0.05    0.18
Q20   1   0.2534  0.7145 -0.2772  11.00000  0.05    0.18
;

_shelx_res_checksum              7972
####################################################################### 
# 
# This file contains crystal structure data downloaded from the 
# Cambridge Structural Database (CSD) hosted by the Cambridge 
# Crystallographic Data Centre (CCDC).
# 
# Full information about CCDC data access policies and citation 
# guidelines are available at http://www.ccdc.cam.ac.uk/access/V1 
# 
# Audit and citation data items may have been added by the CCDC. 
# Please retain this information to preserve the provenance of 
# this file and to allow appropriate attribution of the data. 
# 
#######################################################################

data_BP3T-CN
_database_code_depnum_ccdc_archive 'CCDC 1991925'
loop_
_audit_author_name
_audit_author_address
'Takumi Matsuo'
;NAIST
Japan
;
_audit_update_record             
;
2020-03-22 deposited with the CCDC.	2020-06-12 downloaded from the CCDC.
;

#==============================================================================
# CHEMICAL DATA

_chemical_formula_sum            'C38 H22 N2 S3'
_chemical_formula_moiety         'C38 H22 N2 S3'
_chemical_formula_weight         602.79
_chemical_melting_point          ?

#==============================================================================
# CRYSTAL DATA
_space_group_crystal_system      triclinic
_space_group_name_H-M_alt        'P -1'
_space_group_name_Hall           '-P 1'
_space_group_IT_number           2
loop_
_space_group_symop_id
_space_group_symop_operation_xyz
1 +X,+Y,+Z
2 -X,-Y,-Z
#------------------------------------------------------------------------------
_cell_length_a                   9.486(4)
_cell_length_b                   14.918(6)
_cell_length_c                   19.581(9)
_cell_angle_alpha                82.727(8)
_cell_angle_beta                 87.506(8)
_cell_angle_gamma                89.924(7)
_cell_volume                     2746(2)
_cell_formula_units_Z            4
_cell_measurement_reflns_used    820
_cell_measurement_theta_min      2.56
_cell_measurement_theta_max      24.48
_cell_measurement_temperature    123
#------------------------------------------------------------------------------
_exptl_crystal_description       platelet
_exptl_crystal_colour            yellow
_exptl_crystal_size_max          0.100
_exptl_crystal_size_mid          0.050
_exptl_crystal_size_min          0.010
_exptl_crystal_density_diffrn    1.458
_exptl_crystal_density_meas      ?
_exptl_crystal_density_method    'not measured'
_exptl_crystal_F_000             1248.00
_exptl_absorpt_coefficient_mu    0.304
_exptl_absorpt_correction_type   multi-scan
_exptl_absorpt_process_details   'ABSCOR (Rigaku, 1995)'
_exptl_absorpt_correction_T_min  0.365
_exptl_absorpt_correction_T_max  0.997

#==============================================================================
# EXPERIMENTAL DATA

_diffrn_ambient_temperature      123
_diffrn_radiation_type           'Mo K\a'
_diffrn_radiation_wavelength     0.71075
_diffrn_measurement_device_type  'Rigaku R-AXIS RAPID'
_diffrn_measurement_method       \w
_diffrn_detector_area_resol_mean 10.000
_diffrn_reflns_number            33715
_diffrn_reflns_av_unetI/netI     0.2135
_diffrn_reflns_av_R_equivalents  0.2330
_diffrn_reflns_theta_max         24.399
_diffrn_reflns_theta_min         2.350
_diffrn_reflns_theta_full        24.399
_diffrn_measured_fraction_theta_max 0.999
_diffrn_measured_fraction_theta_full 0.999
_diffrn_reflns_Laue_measured_fraction_max 0.999
_diffrn_reflns_Laue_measured_fraction_full 0.999
_diffrn_reflns_point_group_measured_fraction_max 0.999
_diffrn_reflns_point_group_measured_fraction_full 0.999
_diffrn_reflns_limit_h_min       -11
_diffrn_reflns_limit_h_max       10
_diffrn_reflns_limit_k_min       -17
_diffrn_reflns_limit_k_max       17
_diffrn_reflns_limit_l_min       -22
_diffrn_reflns_limit_l_max       22
_diffrn_standards_number         0
_diffrn_standards_interval_count .
_diffrn_standards_decay_%        ?
_reflns_number_total             9020
_reflns_number_gt                3581
_reflns_threshold_expression     F^2^>2.0\s(F^2^)
_reflns_Friedel_coverage         0.000
_reflns_Friedel_fraction_max     .
_reflns_Friedel_fraction_full    .

#==============================================================================
# REFINEMENT DATA

_refine_special_details          
;
    Refinement was performed using all reflections. The weighted 
    R-factor (wR) and goodness of fit (S) are based on F^2^.
    R-factor (gt) are based on F. The threshold expression of
    F^2^ > 2.0 sigma(F^2^) is used only for calculating R-factor (gt).
;
_refine_ls_structure_factor_coef Fsqd
_refine_ls_R_factor_all          0.2070
_refine_ls_R_factor_gt           0.0861
_refine_ls_wR_factor_ref         0.2189
_refine_ls_wR_factor_gt          0.1615
_refine_ls_number_restraints     0
_refine_ls_hydrogen_treatment    constr
_refine_ls_number_reflns         9020
_refine_ls_number_parameters     775
_refine_ls_goodness_of_fit_ref   0.925
_refine_ls_weighting_scheme      calc
_refine_ls_weighting_details     
'w = 1/[\s^2^(Fo^2^)+(0.0607P)^2^] where P=(Fo^2^+2Fc^2^)/3'
_atom_sites_solution_hydrogens   geom
_atom_sites_solution_primary     direct
_atom_sites_solution_secondary   difmap
_refine_ls_shift/su_max          0.001
_refine_diff_density_max         0.47
_refine_diff_density_min         -0.42
_refine_ls_extinction_method     none
_refine_ls_extinction_coef       ?

loop_
_atom_type_symbol
_atom_type_description
_atom_type_scat_dispersion_real
_atom_type_scat_dispersion_imag
_atom_type_scat_source
C C 0.0033 0.0016
;
International Tables for Crystallography
(Vol. C, Tables 4.2.6.8 and 6.1.1.4)
;
H H 0.0000 0.0000
;
International Tables for Crystallography
(Vol. C, Table 6.1.1.4)
;
N N 0.0061 0.0033
;
International Tables for Crystallography
(Vol. C, Tables 4.2.6.8 and 6.1.1.4)
;
S S 0.1246 0.1234
;
International Tables for Crystallography
(Vol. C, Tables 4.2.6.8 and 6.1.1.4)
;

#==============================================================================
# ATOMIC COORDINATES AND THERMAL PARAMETERS

loop_
_atom_site_label
_atom_site_type_symbol
_atom_site_fract_x
_atom_site_fract_y
_atom_site_fract_z
_atom_site_U_iso_or_equiv
_atom_site_adp_type
_atom_site_occupancy
_atom_site_site_symmetry_order
_atom_site_calc_flag
_atom_site_refinement_flags_posn
_atom_site_refinement_flags_adp
_atom_site_refinement_flags_occupancy
_atom_site_disorder_assembly
_atom_site_disorder_group
S1 S 0.70175(17) 0.19889(12) 1.03707(10) 0.0452(5) Uani 1 1 d . . . . .
S2 S 0.66521(17) 0.09958(12) 0.83801(10) 0.0450(5) Uani 1 1 d . . . . .
S3 S 0.81707(18) 0.46835(12) 1.08196(10) 0.0474(5) Uani 1 1 d . . . . .
S4 S 0.13461(17) 0.23786(13) 1.01928(10) 0.0481(6) Uani 1 1 d . . . . .
S5 S 0.25429(17) 0.07130(13) 0.85877(10) 0.0474(6) Uani 1 1 d . . . . .
S6 S 0.39050(17) 0.43955(13) 1.10176(10) 0.0479(6) Uani 1 1 d . . . . .
N1 N 0.6323(7) -0.4563(5) 0.4366(4) 0.071(2) Uani 1 1 d . . . . .
N2 N 1.0828(7) 1.0581(4) 1.4336(4) 0.063(2) Uani 1 1 d . . . . .
N3 N 0.1301(7) -0.4510(5) 0.4404(4) 0.075(2) Uani 1 1 d . . . . .
N4 N 0.6492(6) 1.0287(5) 1.4569(3) 0.062(2) Uani 1 1 d . . . . .
C1 C 0.7064(6) 0.1950(5) 0.9495(4) 0.0417(19) Uani 1 1 d . . . . .
C2 C 0.7486(6) 0.2773(5) 0.9149(4) 0.0395(18) Uani 1 1 d . . . . .
H2 H 0.759585 0.288828 0.866103 0.047 Uiso 1 1 calc R U . . .
C3 C 0.7737(6) 0.3420(4) 0.9583(4) 0.0363(17) Uani 1 1 d . . . . .
H3 H 0.803121 0.401972 0.941888 0.044 Uiso 1 1 calc R U . . .
C4 C 0.7521(6) 0.3113(4) 1.0262(4) 0.0381(18) Uani 1 1 d . . . . .
C5 C 0.6746(6) 0.1095(5) 0.9248(4) 0.046(2) Uani 1 1 d . . . . .
C6 C 0.6536(6) 0.0278(5) 0.9642(4) 0.0372(18) Uani 1 1 d . . . . .
H6 H 0.655655 0.018972 1.013033 0.045 Uiso 1 1 calc R U . . .
C7 C 0.6287(6) -0.0414(5) 0.9242(4) 0.0397(18) Uani 1 1 d . . . . .
H7 H 0.610039 -0.101829 0.944130 0.048 Uiso 1 1 calc R U . . .
C8 C 0.6329(6) -0.0167(5) 0.8554(4) 0.0396(19) Uani 1 1 d . . . . .
C9 C 0.6219(6) -0.0732(5) 0.8003(4) 0.0411(19) Uani 1 1 d . . . . .
C10 C 0.6114(6) -0.1661(5) 0.8156(4) 0.0431(19) Uani 1 1 d . . . . .
H10 H 0.605255 -0.191839 0.862578 0.052 Uiso 1 1 calc R U . . .
C11 C 0.6096(6) -0.2223(5) 0.7657(4) 0.0414(18) Uani 1 1 d . . . . .
H11 H 0.601827 -0.285738 0.778642 0.050 Uiso 1 1 calc R U . . .
C12 C 0.6189(6) -0.1877(5) 0.6961(4) 0.0406(19) Uani 1 1 d . . . . .
C13 C 0.6252(6) -0.0930(5) 0.6797(4) 0.0457(19) Uani 1 1 d . . . . .
H13 H 0.627557 -0.067178 0.632753 0.055 Uiso 1 1 calc R U . . .
C14 C 0.6280(6) -0.0371(5) 0.7309(4) 0.0387(18) Uani 1 1 d . . . . .
H14 H 0.634025 0.026487 0.718665 0.046 Uiso 1 1 calc R U . . .
C15 C 0.6224(6) -0.2472(5) 0.6396(4) 0.046(2) Uani 1 1 d . . . . .
C16 C 0.5900(7) -0.3390(5) 0.6556(4) 0.056(2) Uani 1 1 d . . . . .
H16 H 0.565470 -0.362864 0.701883 0.067 Uiso 1 1 calc R U . . .
C17 C 0.5933(7) -0.3950(5) 0.6052(4) 0.059(2) Uani 1 1 d . . . . .
H17 H 0.572204 -0.457465 0.616806 0.071 Uiso 1 1 calc R U . . .
C18 C 0.6271(7) -0.3609(6) 0.5377(4) 0.059(2) Uani 1 1 d . . . . .
C19 C 0.6596(7) -0.2695(5) 0.5207(4) 0.056(2) Uani 1 1 d . . . . .
H19 H 0.682343 -0.245155 0.474359 0.067 Uiso 1 1 calc R U . . .
C20 C 0.6581(7) -0.2155(5) 0.5726(4) 0.049(2) Uani 1 1 d . . . . .
H20 H 0.682896 -0.153531 0.561441 0.059 Uiso 1 1 calc R U . . .
C21 C 0.6301(8) -0.4160(6) 0.4814(5) 0.063(2) Uani 1 1 d . . . . .
C22 C 0.7657(6) 0.3569(4) 1.0877(4) 0.0399(18) Uani 1 1 d . . . . .
C23 C 0.7405(6) 0.3199(5) 1.1532(4) 0.0438(19) Uani 1 1 d . . . . .
H23 H 0.711280 0.259009 1.165949 0.053 Uiso 1 1 calc R U . . .
C24 C 0.7621(6) 0.3810(5) 1.2010(4) 0.046(2) Uani 1 1 d . . . . .
H24 H 0.746611 0.366080 1.249343 0.056 Uiso 1 1 calc R U . . .
C25 C 0.8074(6) 0.4637(5) 1.1705(4) 0.046(2) Uani 1 1 d . . . . .
C26 C 0.8467(6) 0.5416(5) 1.2054(4) 0.047(2) Uani 1 1 d . . . . .
C27 C 0.8379(7) 0.5373(5) 1.2768(4) 0.050(2) Uani 1 1 d . . . . .
H27 H 0.802712 0.483442 1.303010 0.060 Uiso 1 1 calc R U . . .
C28 C 0.8774(7) 0.6066(5) 1.3108(4) 0.052(2) Uani 1 1 d . . . . .
H28 H 0.869430 0.600154 1.359747 0.062 Uiso 1 1 calc R U . . .
C29 C 0.9300(6) 0.6879(5) 1.2742(4) 0.0444(19) Uani 1 1 d . . . . .
C30 C 0.9377(6) 0.6923(5) 1.2042(4) 0.0443(19) Uani 1 1 d . . . . .
H30 H 0.971727 0.746402 1.177862 0.053 Uiso 1 1 calc R U . . .
C31 C 0.8989(6) 0.6224(5) 1.1700(4) 0.0406(18) Uani 1 1 d . . . . .
H31 H 0.907701 0.629164 1.121147 0.049 Uiso 1 1 calc R U . . .
C32 C 0.9688(6) 0.7649(5) 1.3113(4) 0.0447(19) Uani 1 1 d . . . . .
C33 C 0.9563(6) 0.7602(5) 1.3831(4) 0.0449(19) Uani 1 1 d . . . . .
H33 H 0.927244 0.704860 1.409403 0.054 Uiso 1 1 calc R U . . .
C34 C 0.9846(6) 0.8329(5) 1.4166(4) 0.047(2) Uani 1 1 d . . . . .
H34 H 0.972618 0.828122 1.465374 0.056 Uiso 1 1 calc R U . . .
C35 C 1.0313(6) 0.9142(5) 1.3790(4) 0.0449(19) Uani 1 1 d . . . . .
C36 C 1.0485(6) 0.9180(5) 1.3083(4) 0.0440(19) Uani 1 1 d . . . . .
H36 H 1.080923 0.972683 1.282189 0.053 Uiso 1 1 calc R U . . .
C37 C 1.0200(6) 0.8449(5) 1.2746(4) 0.0404(18) Uani 1 1 d . . . . .
H37 H 1.035366 0.849227 1.226072 0.048 Uiso 1 1 calc R U . . .
C38 C 1.0622(7) 0.9938(6) 1.4108(4) 0.051(2) Uani 1 1 d . . . . .
C39 C 0.2245(7) 0.1966(5) 0.9520(3) 0.0430(19) Uani 1 1 d . . . . .
C40 C 0.3508(6) 0.2399(5) 0.9373(4) 0.0416(19) Uani 1 1 d . . . . .
H40 H 0.414649 0.227486 0.900955 0.050 Uiso 1 1 calc R U . . .
C41 C 0.3766(6) 0.3049(5) 0.9814(4) 0.046(2) Uani 1 1 d . . . . .
H41 H 0.460380 0.340207 0.978287 0.055 Uiso 1 1 calc R U . . .
C42 C 0.2700(6) 0.3122(5) 1.0289(4) 0.0406(19) Uani 1 1 d . . . . .
C43 C 0.1625(7) 0.1245(4) 0.9206(3) 0.0371(18) Uani 1 1 d . . . . .
C44 C 0.0334(6) 0.0838(5) 0.9366(4) 0.0424(19) Uani 1 1 d . . . . .
H44 H -0.032519 0.102058 0.970059 0.051 Uiso 1 1 calc R U . . .
C45 C 0.0097(6) 0.0130(5) 0.8987(4) 0.047(2) Uani 1 1 d . . . . .
H45 H -0.075598 -0.020969 0.903423 0.057 Uiso 1 1 calc R U . . .
C46 C 0.1177(6) -0.0042(5) 0.8542(4) 0.0411(19) Uani 1 1 d . . . . .
C47 C 0.1239(6) -0.0699(5) 0.8050(4) 0.0419(19) Uani 1 1 d . . . . .
C48 C 0.0072(6) -0.1249(5) 0.7968(4) 0.044(2) Uani 1 1 d . . . . .
H48 H -0.073662 -0.123188 0.826994 0.053 Uiso 1 1 calc R U . . .
C49 C 0.0068(6) -0.1799(5) 0.7473(4) 0.048(2) Uani 1 1 d . . . . .
H49 H -0.074334 -0.215937 0.743648 0.057 Uiso 1 1 calc R U . . .
C50 C 0.1225(6) -0.1855(5) 0.7009(4) 0.043(2) Uani 1 1 d . . . . .
C51 C 0.2394(6) -0.1322(5) 0.7101(4) 0.046(2) Uani 1 1 d . . . . .
H51 H 0.320801 -0.134947 0.680402 0.055 Uiso 1 1 calc R U . . .
C52 C 0.2410(7) -0.0763(5) 0.7602(4) 0.046(2) Uani 1 1 d . . . . .
H52 H 0.322864 -0.041238 0.764575 0.055 Uiso 1 1 calc R U . . .
C53 C 0.1217(7) -0.2440(5) 0.6460(4) 0.050(2) Uani 1 1 d . . . . .
C54 C 0.0109(8) -0.2982(7) 0.6369(5) 0.086(3) Uani 1 1 d . . . . .
H54 H -0.070369 -0.297707 0.666974 0.103 Uiso 1 1 calc R U . . .
C55 C 0.0114(8) -0.3525(7) 0.5872(5) 0.095(4) Uani 1 1 d . . . . .
H55 H -0.068814 -0.389187 0.583162 0.114 Uiso 1 1 calc R U . . .
C56 C 0.1248(7) -0.3560(5) 0.5422(4) 0.051(2) Uani 1 1 d . . . . .
C57 C 0.2374(8) -0.3059(6) 0.5497(5) 0.076(3) Uani 1 1 d . . . . .
H57 H 0.319468 -0.309505 0.520589 0.092 Uiso 1 1 calc R U . . .
C58 C 0.2347(8) -0.2487(5) 0.5997(5) 0.082(3) Uani 1 1 d . . . . .
H58 H 0.314088 -0.210729 0.602453 0.099 Uiso 1 1 calc R U . . .
C59 C 0.1256(7) -0.4113(6) 0.4857(5) 0.061(2) Uani 1 1 d . . . . .
C60 C 0.2557(6) 0.3670(4) 1.0853(4) 0.043(2) Uani 1 1 d . . . . .
C61 C 0.1454(7) 0.3695(5) 1.1326(4) 0.049(2) Uani 1 1 d . . . . .
H61 H 0.061333 0.335094 1.132144 0.059 Uiso 1 1 calc R U . . .
C62 C 0.1688(6) 0.4273(5) 1.1809(4) 0.047(2) Uani 1 1 d . . . . .
H62 H 0.103166 0.434301 1.217876 0.057 Uiso 1 1 calc R U . . .
C63 C 0.2940(6) 0.4736(5) 1.1711(4) 0.043(2) Uani 1 1 d . . . . .
C64 C 0.3457(7) 0.5416(5) 1.2101(4) 0.0420(19) Uani 1 1 d . . . . .
C65 C 0.2632(7) 0.5755(5) 1.2623(4) 0.060(2) Uani 1 1 d . . . . .
H65 H 0.172667 0.549318 1.273692 0.072 Uiso 1 1 calc R U . . .
C66 C 0.3036(7) 0.6425(5) 1.2973(4) 0.055(2) Uani 1 1 d . . . . .
H66 H 0.242300 0.661088 1.332456 0.066 Uiso 1 1 calc R U . . .
C67 C 0.4340(6) 0.6849(5) 1.2825(4) 0.0406(19) Uani 1 1 d . . . . .
C68 C 0.5187(7) 0.6511(5) 1.2321(4) 0.056(2) Uani 1 1 d . . . . .
H68 H 0.610453 0.676093 1.221901 0.067 Uiso 1 1 calc R U . . .
C69 C 0.4767(7) 0.5844(5) 1.1970(4) 0.052(2) Uani 1 1 d . . . . .
H69 H 0.538482 0.565935 1.161935 0.063 Uiso 1 1 calc R U . . .
C70 C 0.4769(7) 0.7580(5) 1.3209(4) 0.050(2) Uani 1 1 d . . . . .
C71 C 0.3913(7) 0.7901(5) 1.3715(4) 0.056(2) Uani 1 1 d . . . . .
H71 H 0.300185 0.764173 1.381574 0.067 Uiso 1 1 calc R U . . .
C72 C 0.4318(7) 0.8567(5) 1.4071(4) 0.063(2) Uani 1 1 d . . . . .
H72 H 0.371642 0.874159 1.443135 0.075 Uiso 1 1 calc R U . . .
C73 C 0.5632(7) 0.9005(5) 1.3912(4) 0.0461(19) Uani 1 1 d . . . . .
C74 C 0.6474(7) 0.8696(5) 1.3396(4) 0.052(2) Uani 1 1 d . . . . .
H74 H 0.737709 0.896308 1.328440 0.062 Uiso 1 1 calc R U . . .
C75 C 0.6050(7) 0.8027(5) 1.3047(4) 0.046(2) Uani 1 1 d . . . . .
H75 H 0.664148 0.785752 1.268142 0.055 Uiso 1 1 calc R U . . .
C76 C 0.6113(7) 0.9710(5) 1.4284(4) 0.048(2) Uani 1 1 d . . . . .

loop_
_atom_site_aniso_label
_atom_site_aniso_U_11
_atom_site_aniso_U_22
_atom_site_aniso_U_33
_atom_site_aniso_U_23
_atom_site_aniso_U_13
_atom_site_aniso_U_12
S1 0.0462(11) 0.0421(12) 0.0461(13) -0.0013(10) -0.0013(9) 0.0046(9)
S2 0.0416(10) 0.0435(12) 0.0494(14) -0.0032(10) -0.0044(9) 0.0044(9)
S3 0.0492(11) 0.0434(13) 0.0491(14) -0.0039(10) -0.0021(10) 0.0029(9)
S4 0.0352(10) 0.0512(13) 0.0577(14) -0.0058(11) -0.0025(9) 0.0030(9)
S5 0.0361(10) 0.0519(13) 0.0532(14) -0.0028(11) -0.0003(9) 0.0041(9)
S6 0.0362(10) 0.0479(13) 0.0582(14) -0.0019(11) 0.0014(9) 0.0036(9)
N1 0.078(5) 0.069(6) 0.067(6) -0.017(5) 0.009(4) -0.026(4)
N2 0.069(4) 0.050(5) 0.071(6) -0.011(4) 0.008(4) -0.008(4)
N3 0.063(4) 0.106(7) 0.061(6) -0.028(5) 0.001(4) 0.002(4)
N4 0.061(4) 0.074(5) 0.053(5) -0.012(4) -0.005(4) -0.015(4)
C1 0.022(3) 0.056(5) 0.045(5) 0.003(4) -0.005(3) 0.005(3)
C2 0.027(4) 0.052(5) 0.039(5) -0.004(4) -0.002(3) 0.007(3)
C3 0.037(4) 0.027(4) 0.047(5) -0.011(4) -0.009(3) -0.003(3)
C4 0.031(4) 0.035(4) 0.045(5) 0.006(4) -0.002(3) 0.005(3)
C5 0.026(4) 0.061(6) 0.049(5) -0.004(5) -0.004(3) 0.014(4)
C6 0.039(4) 0.040(5) 0.034(5) -0.007(4) -0.008(3) 0.003(3)
C7 0.022(3) 0.046(5) 0.050(5) -0.004(4) -0.004(3) 0.002(3)
C8 0.026(4) 0.039(5) 0.049(5) 0.010(4) 0.001(3) 0.011(3)
C9 0.032(4) 0.043(5) 0.047(5) 0.000(4) -0.008(3) 0.009(3)
C10 0.036(4) 0.048(5) 0.044(5) 0.001(4) -0.004(3) 0.011(4)
C11 0.038(4) 0.039(5) 0.045(5) 0.002(4) -0.005(4) -0.002(3)
C12 0.025(3) 0.045(5) 0.051(6) 0.002(4) -0.006(3) -0.001(3)
C13 0.042(4) 0.052(5) 0.043(5) -0.003(4) -0.013(3) -0.010(4)
C14 0.039(4) 0.037(4) 0.041(5) -0.002(4) -0.010(3) -0.003(3)
C15 0.033(4) 0.047(5) 0.059(6) -0.008(5) -0.004(4) -0.005(3)
C16 0.072(5) 0.057(6) 0.037(5) -0.003(5) -0.002(4) -0.014(4)
C17 0.076(5) 0.051(5) 0.049(6) -0.005(5) 0.001(5) -0.020(4)
C18 0.058(5) 0.058(6) 0.059(7) 0.000(5) -0.001(4) -0.010(4)
C19 0.070(5) 0.058(6) 0.040(5) -0.012(5) 0.012(4) -0.015(4)
C20 0.058(5) 0.046(5) 0.041(5) 0.001(4) 0.005(4) -0.014(4)
C21 0.063(5) 0.065(7) 0.062(7) -0.014(5) 0.002(5) -0.022(5)
C22 0.036(4) 0.029(4) 0.053(6) 0.004(4) -0.007(4) 0.001(3)
C23 0.039(4) 0.034(5) 0.059(6) -0.005(4) -0.006(4) 0.011(3)
C24 0.046(4) 0.051(5) 0.040(5) 0.000(4) 0.003(4) 0.006(4)
C25 0.034(4) 0.052(5) 0.052(6) -0.003(5) -0.006(4) 0.006(4)
C26 0.035(4) 0.044(5) 0.060(6) -0.002(5) 0.002(4) 0.008(3)
C27 0.059(5) 0.058(6) 0.031(5) -0.001(4) 0.000(4) -0.007(4)
C28 0.063(5) 0.064(6) 0.031(5) -0.013(5) -0.003(4) -0.007(4)
C29 0.032(4) 0.055(5) 0.045(5) -0.002(5) -0.006(4) 0.005(4)
C30 0.042(4) 0.046(5) 0.044(5) -0.001(4) -0.004(4) 0.006(4)
C31 0.047(4) 0.045(5) 0.028(5) 0.006(4) -0.003(3) 0.002(4)
C32 0.030(4) 0.053(5) 0.049(6) 0.002(4) -0.006(4) 0.007(3)
C33 0.041(4) 0.045(5) 0.048(6) -0.005(4) -0.004(4) 0.001(4)
C34 0.049(4) 0.048(5) 0.043(5) -0.005(4) -0.002(4) 0.003(4)
C35 0.034(4) 0.053(5) 0.051(6) -0.011(5) -0.017(4) 0.006(4)
C36 0.038(4) 0.037(5) 0.057(6) -0.003(4) -0.001(4) -0.004(3)
C37 0.035(4) 0.054(5) 0.033(5) -0.012(4) -0.002(3) -0.005(4)
C38 0.044(4) 0.053(6) 0.055(6) -0.005(5) 0.001(4) -0.006(4)
C39 0.037(4) 0.048(5) 0.043(5) -0.004(4) -0.002(3) 0.022(4)
C40 0.031(4) 0.050(5) 0.044(5) -0.007(4) -0.002(3) 0.004(3)
C41 0.027(4) 0.053(5) 0.052(5) 0.011(4) 0.006(4) 0.008(3)
C42 0.030(4) 0.044(5) 0.047(5) 0.001(4) -0.005(3) 0.011(3)
C43 0.045(4) 0.039(4) 0.026(4) 0.005(4) -0.002(3) 0.015(3)
C44 0.034(4) 0.052(5) 0.040(5) 0.000(4) -0.003(3) 0.005(4)
C45 0.029(4) 0.050(5) 0.060(6) 0.005(4) -0.005(4) 0.010(3)
C46 0.022(4) 0.044(5) 0.052(5) 0.013(4) 0.003(3) 0.005(3)
C47 0.033(4) 0.043(5) 0.046(5) 0.010(4) -0.002(4) 0.008(3)
C48 0.026(4) 0.045(5) 0.056(6) 0.012(4) 0.006(4) 0.008(3)
C49 0.032(4) 0.045(5) 0.061(6) 0.011(4) -0.003(4) -0.001(3)
C50 0.024(4) 0.052(5) 0.049(5) 0.010(4) -0.006(3) 0.008(3)
C51 0.030(4) 0.064(6) 0.042(5) -0.001(4) 0.000(3) 0.010(4)
C52 0.038(4) 0.047(5) 0.048(5) 0.016(4) -0.005(4) 0.004(4)
C53 0.043(5) 0.051(5) 0.055(6) 0.004(4) -0.007(4) 0.014(4)
C54 0.045(5) 0.155(10) 0.065(7) -0.046(7) 0.012(5) -0.022(6)
C55 0.043(5) 0.161(11) 0.093(8) -0.064(8) 0.013(5) -0.019(6)
C56 0.041(4) 0.063(6) 0.047(6) 0.003(4) -0.007(4) 0.007(4)
C57 0.056(6) 0.070(7) 0.105(9) -0.029(6) 0.031(5) -0.010(5)
C58 0.056(5) 0.062(6) 0.129(9) -0.027(6) 0.042(6) -0.022(5)
C59 0.039(5) 0.081(7) 0.064(7) -0.013(6) -0.003(4) 0.002(4)
C60 0.028(4) 0.037(5) 0.060(6) 0.010(4) -0.003(4) 0.007(3)
C61 0.031(4) 0.042(5) 0.071(6) 0.003(4) 0.012(4) 0.006(3)
C62 0.031(4) 0.042(5) 0.066(6) 0.000(4) 0.005(4) 0.012(3)
C63 0.031(4) 0.039(5) 0.059(6) -0.006(4) 0.001(4) 0.009(3)
C64 0.043(4) 0.036(5) 0.044(5) 0.009(4) 0.001(4) 0.013(4)
C65 0.036(4) 0.054(6) 0.091(7) -0.022(5) 0.017(4) -0.007(4)
C66 0.043(4) 0.044(5) 0.078(7) -0.020(5) 0.019(4) -0.007(4)
C67 0.031(4) 0.053(5) 0.036(5) 0.004(4) -0.003(3) 0.006(3)
C68 0.035(4) 0.086(7) 0.050(6) -0.022(5) -0.001(4) -0.007(4)
C69 0.041(4) 0.073(6) 0.046(5) -0.020(5) 0.000(4) 0.002(4)
C70 0.038(4) 0.052(5) 0.055(6) 0.008(4) -0.001(4) 0.013(4)
C71 0.050(5) 0.079(6) 0.043(5) -0.022(5) -0.004(4) -0.021(4)
C72 0.055(5) 0.081(7) 0.051(6) -0.009(5) 0.006(4) -0.015(5)
C73 0.044(4) 0.052(5) 0.042(5) -0.002(4) -0.012(4) -0.004(4)
C74 0.033(4) 0.056(6) 0.063(6) 0.004(5) -0.001(4) 0.005(4)
C75 0.046(4) 0.043(5) 0.045(5) 0.007(4) -0.006(4) 0.002(4)
C76 0.039(4) 0.055(6) 0.048(6) 0.001(5) -0.004(4) -0.007(4)

#==============================================================================
_computing_data_collection       'RAPID AUTO (Rigaku, ????)'
_computing_cell_refinement       'RAPID AUTO'
_computing_data_reduction        'RAPID AUTO'
_computing_structure_solution    'SHELXT Version 2018/2 (Sheldrick, 2014)'
_computing_structure_refinement  'SHELXL Version 2018/3 (Sheldrick, 2008)'
_computing_publication_material  'CrystalStructure 4.3 (Rigaku, 2019)'
_computing_molecular_graphics    'CrystalStructure 4.3'

#==============================================================================
# MOLECULAR GEOMETRY

_geom_special_details            
;
 All esds (except the esd in the dihedral angle between two l.s. planes)
 are estimated using the full covariance matrix.  The cell esds are taken
 into account individually in the estimation of esds in distances, angles
 and torsion angles; correlations between esds in cell parameters are only
 used when they are defined by crystal symmetry.  An approximate (isotropic)
 treatment of cell esds is used for estimating esds involving l.s. planes.
;

loop_
_geom_bond_atom_site_label_1
_geom_bond_atom_site_label_2
_geom_bond_distance
_geom_bond_site_symmetry_2
_geom_bond_publ_flag
S1 C1 1.722(7) . ?
S1 C4 1.728(7) . ?
S2 C5 1.731(7) . ?
S2 C8 1.749(7) . ?
S3 C22 1.721(7) . ?
S3 C25 1.725(7) . ?
S4 C39 1.717(6) . ?
S4 C42 1.730(7) . ?
S5 C46 1.730(7) . ?
S5 C43 1.733(6) . ?
S6 C63 1.734(7) . ?
S6 C60 1.743(7) . ?
N1 C21 1.125(9) . ?
N2 C38 1.128(9) . ?
N3 C59 1.126(9) . ?
N4 C76 1.150(9) . ?
C1 C2 1.377(8) . ?
C1 C5 1.455(10) . ?
C2 C3 1.390(8) . ?
C2 H2 0.9500 . ?
C3 C4 1.358(8) . ?
C3 H3 0.9500 . ?
C4 C22 1.467(9) . ?
C5 C6 1.368(9) . ?
C6 C7 1.398(9) . ?
C6 H6 0.9500 . ?
C7 C8 1.350(9) . ?
C7 H7 0.9500 . ?
C8 C9 1.457(9) . ?
C9 C10 1.383(9) . ?
C9 C14 1.397(9) . ?
C10 C11 1.366(9) . ?
C10 H10 0.9500 . ?
C11 C12 1.395(9) . ?
C11 H11 0.9500 . ?
C12 C13 1.409(9) . ?
C12 C15 1.502(9) . ?
C13 C14 1.384(9) . ?
C13 H13 0.9500 . ?
C14 H14 0.9500 . ?
C15 C20 1.366(9) . ?
C15 C16 1.396(9) . ?
C16 C17 1.371(9) . ?
C16 H16 0.9500 . ?
C17 C18 1.379(10) . ?
C17 H17 0.9500 . ?
C18 C19 1.393(9) . ?
C18 C21 1.455(11) . ?
C19 C20 1.374(9) . ?
C19 H19 0.9500 . ?
C20 H20 0.9500 . ?
C22 C23 1.342(8) . ?
C23 C24 1.407(9) . ?
C23 H23 0.9500 . ?
C24 C25 1.362(9) . ?
C24 H24 0.9500 . ?
C25 C26 1.477(10) . ?
C26 C27 1.389(9) . ?
C26 C31 1.392(9) . ?
C27 C28 1.361(9) . ?
C27 H27 0.9500 . ?
C28 C29 1.409(9) . ?
C28 H28 0.9500 . ?
C29 C30 1.363(9) . ?
C29 C32 1.489(10) . ?
C30 C31 1.366(9) . ?
C30 H30 0.9500 . ?
C31 H31 0.9500 . ?
C32 C37 1.390(9) . ?
C32 C33 1.398(9) . ?
C33 C34 1.370(9) . ?
C33 H33 0.9500 . ?
C34 C35 1.399(9) . ?
C34 H34 0.9500 . ?
C35 C36 1.379(9) . ?
C35 C38 1.446(10) . ?
C36 C37 1.377(9) . ?
C36 H36 0.9500 . ?
C37 H37 0.9500 . ?
C39 C40 1.364(8) . ?
C39 C43 1.442(9) . ?
C40 C41 1.406(9) . ?
C40 H40 0.9500 . ?
C41 C42 1.357(8) . ?
C41 H41 0.9500 . ?
C42 C60 1.457(9) . ?
C43 C44 1.374(8) . ?
C44 C45 1.391(9) . ?
C44 H44 0.9500 . ?
C45 C46 1.360(8) . ?
C45 H45 0.9500 . ?
C46 C47 1.458(9) . ?
C47 C52 1.396(8) . ?
C47 C48 1.405(9) . ?
C48 C49 1.347(9) . ?
C48 H48 0.9500 . ?
C49 C50 1.403(8) . ?
C49 H49 0.9500 . ?
C50 C51 1.396(9) . ?
C50 C53 1.470(10) . ?
C51 C52 1.367(9) . ?
C51 H51 0.9500 . ?
C52 H52 0.9500 . ?
C53 C54 1.358(10) . ?
C53 C58 1.381(9) . ?
C54 C55 1.342(11) . ?
C54 H54 0.9500 . ?
C55 C56 1.365(9) . ?
C55 H55 0.9500 . ?
C56 C57 1.328(10) . ?
C56 C59 1.462(11) . ?
C57 C58 1.378(10) . ?
C57 H57 0.9500 . ?
C58 H58 0.9500 . ?
C60 C61 1.370(8) . ?
C61 C62 1.383(9) . ?
C61 H61 0.9500 . ?
C62 C63 1.369(8) . ?
C62 H62 0.9500 . ?
C63 C64 1.443(9) . ?
C64 C69 1.397(9) . ?
C64 C65 1.404(9) . ?
C65 C66 1.346(9) . ?
C65 H65 0.9500 . ?
C66 C67 1.393(8) . ?
C66 H66 0.9500 . ?
C67 C68 1.389(9) . ?
C67 C70 1.467(10) . ?
C68 C69 1.349(9) . ?
C68 H68 0.9500 . ?
C69 H69 0.9500 . ?
C70 C71 1.387(9) . ?
C70 C75 1.391(9) . ?
C71 C72 1.348(10) . ?
C71 H71 0.9500 . ?
C72 C73 1.413(9) . ?
C72 H72 0.9500 . ?
C73 C74 1.384(9) . ?
C73 C76 1.437(10) . ?
C74 C75 1.350(9) . ?
C74 H74 0.9500 . ?
C75 H75 0.9500 . ?

loop_
_geom_angle_atom_site_label_1
_geom_angle_atom_site_label_2
_geom_angle_atom_site_label_3
_geom_angle
_geom_angle_site_symmetry_1
_geom_angle_site_symmetry_3
_geom_angle_publ_flag
C1 S1 C4 92.1(4) . . ?
C5 S2 C8 91.8(4) . . ?
C22 S3 C25 90.9(4) . . ?
C39 S4 C42 92.0(4) . . ?
C46 S5 C43 92.3(3) . . ?
C63 S6 C60 91.6(3) . . ?
C2 C1 C5 131.4(7) . . ?
C2 C1 S1 110.1(6) . . ?
C5 C1 S1 118.4(5) . . ?
C1 C2 C3 113.5(7) . . ?
C1 C2 H2 123.3 . . ?
C3 C2 H2 123.3 . . ?
C4 C3 C2 113.7(6) . . ?
C4 C3 H3 123.2 . . ?
C2 C3 H3 123.2 . . ?
C3 C4 C22 130.9(6) . . ?
C3 C4 S1 110.6(6) . . ?
C22 C4 S1 118.5(5) . . ?
C6 C5 C1 126.6(7) . . ?
C6 C5 S2 111.1(6) . . ?
C1 C5 S2 122.3(6) . . ?
C5 C6 C7 112.2(7) . . ?
C5 C6 H6 123.9 . . ?
C7 C6 H6 123.9 . . ?
C8 C7 C6 115.7(7) . . ?
C8 C7 H7 122.2 . . ?
C6 C7 H7 122.2 . . ?
C7 C8 C9 128.8(7) . . ?
C7 C8 S2 109.3(6) . . ?
C9 C8 S2 121.8(5) . . ?
C10 C9 C14 117.5(7) . . ?
C10 C9 C8 120.4(7) . . ?
C14 C9 C8 122.0(7) . . ?
C11 C10 C9 122.5(7) . . ?
C11 C10 H10 118.7 . . ?
C9 C10 H10 118.7 . . ?
C10 C11 C12 120.8(7) . . ?
C10 C11 H11 119.6 . . ?
C12 C11 H11 119.6 . . ?
C11 C12 C13 117.3(7) . . ?
C11 C12 C15 122.5(7) . . ?
C13 C12 C15 120.1(7) . . ?
C14 C13 C12 121.1(7) . . ?
C14 C13 H13 119.5 . . ?
C12 C13 H13 119.5 . . ?
C13 C14 C9 120.7(7) . . ?
C13 C14 H14 119.6 . . ?
C9 C14 H14 119.6 . . ?
C20 C15 C16 118.0(7) . . ?
C20 C15 C12 122.5(7) . . ?
C16 C15 C12 119.5(7) . . ?
C17 C16 C15 120.7(7) . . ?
C17 C16 H16 119.6 . . ?
C15 C16 H16 119.6 . . ?
C16 C17 C18 120.1(8) . . ?
C16 C17 H17 119.9 . . ?
C18 C17 H17 119.9 . . ?
C17 C18 C19 120.0(8) . . ?
C17 C18 C21 123.1(8) . . ?
C19 C18 C21 116.9(8) . . ?
C20 C19 C18 118.4(7) . . ?
C20 C19 H19 120.8 . . ?
C18 C19 H19 120.8 . . ?
C15 C20 C19 122.7(7) . . ?
C15 C20 H20 118.7 . . ?
C19 C20 H20 118.7 . . ?
N1 C21 C18 178.0(10) . . ?
C23 C22 C4 126.1(7) . . ?
C23 C22 S3 112.2(6) . . ?
C4 C22 S3 121.8(5) . . ?
C22 C23 C24 112.8(7) . . ?
C22 C23 H23 123.6 . . ?
C24 C23 H23 123.6 . . ?
C25 C24 C23 112.9(7) . . ?
C25 C24 H24 123.6 . . ?
C23 C24 H24 123.6 . . ?
C24 C25 C26 127.0(7) . . ?
C24 C25 S3 111.2(6) . . ?
C26 C25 S3 121.8(6) . . ?
C27 C26 C31 115.6(7) . . ?
C27 C26 C25 121.4(7) . . ?
C31 C26 C25 123.0(7) . . ?
C28 C27 C26 123.1(8) . . ?
C28 C27 H27 118.5 . . ?
C26 C27 H27 118.5 . . ?
C27 C28 C29 120.6(7) . . ?
C27 C28 H28 119.7 . . ?
C29 C28 H28 119.7 . . ?
C30 C29 C28 116.3(7) . . ?
C30 C29 C32 123.1(7) . . ?
C28 C29 C32 120.6(7) . . ?
C29 C30 C31 123.1(7) . . ?
C29 C30 H30 118.5 . . ?
C31 C30 H30 118.5 . . ?
C30 C31 C26 121.4(7) . . ?
C30 C31 H31 119.3 . . ?
C26 C31 H31 119.3 . . ?
C37 C32 C33 117.6(7) . . ?
C37 C32 C29 120.1(7) . . ?
C33 C32 C29 122.3(7) . . ?
C34 C33 C32 122.0(7) . . ?
C34 C33 H33 119.0 . . ?
C32 C33 H33 119.0 . . ?
C33 C34 C35 119.9(7) . . ?
C33 C34 H34 120.1 . . ?
C35 C34 H34 120.1 . . ?
C36 C35 C34 118.2(7) . . ?
C36 C35 C38 118.9(7) . . ?
C34 C35 C38 122.9(7) . . ?
C37 C36 C35 121.9(7) . . ?
C37 C36 H36 119.1 . . ?
C35 C36 H36 119.1 . . ?
C36 C37 C32 120.3(7) . . ?
C36 C37 H37 119.8 . . ?
C32 C37 H37 119.8 . . ?
N2 C38 C35 177.0(9) . . ?
C40 C39 C43 129.8(6) . . ?
C40 C39 S4 111.0(6) . . ?
C43 C39 S4 119.2(5) . . ?
C39 C40 C41 113.0(6) . . ?
C39 C40 H40 123.5 . . ?
C41 C40 H40 123.5 . . ?
C42 C41 C40 113.4(6) . . ?
C42 C41 H41 123.3 . . ?
C40 C41 H41 123.3 . . ?
C41 C42 C60 131.5(7) . . ?
C41 C42 S4 110.6(6) . . ?
C60 C42 S4 117.8(5) . . ?
C44 C43 C39 127.7(6) . . ?
C44 C43 S5 110.3(6) . . ?
C39 C43 S5 121.9(5) . . ?
C43 C44 C45 112.7(6) . . ?
C43 C44 H44 123.7 . . ?
C45 C44 H44 123.7 . . ?
C46 C45 C44 115.1(6) . . ?
C46 C45 H45 122.5 . . ?
C44 C45 H45 122.5 . . ?
C45 C46 C47 128.8(6) . . ?
C45 C46 S5 109.6(6) . . ?
C47 C46 S5 121.5(5) . . ?
C52 C47 C48 116.8(7) . . ?
C52 C47 C46 121.9(7) . . ?
C48 C47 C46 121.2(6) . . ?
C49 C48 C47 121.8(6) . . ?
C49 C48 H48 119.1 . . ?
C47 C48 H48 119.1 . . ?
C48 C49 C50 122.0(7) . . ?
C48 C49 H49 119.0 . . ?
C50 C49 H49 119.0 . . ?
C51 C50 C49 116.1(7) . . ?
C51 C50 C53 121.7(6) . . ?
C49 C50 C53 122.3(7) . . ?
C52 C51 C50 122.4(6) . . ?
C52 C51 H51 118.8 . . ?
C50 C51 H51 118.8 . . ?
C51 C52 C47 120.9(7) . . ?
C51 C52 H52 119.5 . . ?
C47 C52 H52 119.5 . . ?
C54 C53 C58 114.7(8) . . ?
C54 C53 C50 123.0(7) . . ?
C58 C53 C50 122.4(7) . . ?
C55 C54 C53 122.7(8) . . ?
C55 C54 H54 118.6 . . ?
C53 C54 H54 118.6 . . ?
C54 C55 C56 121.4(9) . . ?
C54 C55 H55 119.3 . . ?
C56 C55 H55 119.3 . . ?
C57 C56 C55 118.5(8) . . ?
C57 C56 C59 119.0(7) . . ?
C55 C56 C59 122.5(8) . . ?
C56 C57 C58 119.8(7) . . ?
C56 C57 H57 120.1 . . ?
C58 C57 H57 120.1 . . ?
C57 C58 C53 122.9(8) . . ?
C57 C58 H58 118.6 . . ?
C53 C58 H58 118.6 . . ?
N3 C59 C56 176.8(10) . . ?
C61 C60 C42 128.4(7) . . ?
C61 C60 S6 110.5(6) . . ?
C42 C60 S6 121.1(5) . . ?
C60 C61 C62 113.2(7) . . ?
C60 C61 H61 123.4 . . ?
C62 C61 H61 123.4 . . ?
C63 C62 C61 114.6(6) . . ?
C63 C62 H62 122.7 . . ?
C61 C62 H62 122.7 . . ?
C62 C63 C64 128.0(6) . . ?
C62 C63 S6 110.0(6) . . ?
C64 C63 S6 122.0(5) . . ?
C69 C64 C65 113.5(7) . . ?
C69 C64 C63 124.0(6) . . ?
C65 C64 C63 122.4(6) . . ?
C66 C65 C64 124.5(7) . . ?
C66 C65 H65 117.7 . . ?
C64 C65 H65 117.7 . . ?
C65 C66 C67 120.8(7) . . ?
C65 C66 H66 119.6 . . ?
C67 C66 H66 119.6 . . ?
C68 C67 C66 115.6(7) . . ?
C68 C67 C70 123.9(6) . . ?
C66 C67 C70 120.4(6) . . ?
C69 C68 C67 123.0(7) . . ?
C69 C68 H68 118.5 . . ?
C67 C68 H68 118.5 . . ?
C68 C69 C64 122.5(7) . . ?
C68 C69 H69 118.8 . . ?
C64 C69 H69 118.8 . . ?
C71 C70 C75 116.2(8) . . ?
C71 C70 C67 123.0(7) . . ?
C75 C70 C67 120.6(7) . . ?
C72 C71 C70 122.8(7) . . ?
C72 C71 H71 118.6 . . ?
C70 C71 H71 118.6 . . ?
C71 C72 C73 120.4(7) . . ?
C71 C72 H72 119.8 . . ?
C73 C72 H72 119.8 . . ?
C74 C73 C72 116.6(7) . . ?
C74 C73 C76 121.1(7) . . ?
C72 C73 C76 122.2(7) . . ?
C75 C74 C73 122.0(7) . . ?
C75 C74 H74 119.0 . . ?
C73 C74 H74 119.0 . . ?
C74 C75 C70 121.8(7) . . ?
C74 C75 H75 119.1 . . ?
C70 C75 H75 119.1 . . ?
N4 C76 C73 178.5(9) . . ?

loop_
_geom_torsion_atom_site_label_1
_geom_torsion_atom_site_label_2
_geom_torsion_atom_site_label_3
_geom_torsion_atom_site_label_4
_geom_torsion
_geom_torsion_site_symmetry_1
_geom_torsion_site_symmetry_2
_geom_torsion_site_symmetry_3
_geom_torsion_site_symmetry_4
_geom_torsion_publ_flag
C4 S1 C1 C2 1.4(5) . . . . ?
C4 S1 C1 C5 178.3(5) . . . . ?
C5 C1 C2 C3 -177.5(6) . . . . ?
S1 C1 C2 C3 -1.2(6) . . . . ?
C1 C2 C3 C4 0.2(7) . . . . ?
C2 C3 C4 C22 -179.7(6) . . . . ?
C2 C3 C4 S1 0.8(6) . . . . ?
C1 S1 C4 C3 -1.3(5) . . . . ?
C1 S1 C4 C22 179.2(5) . . . . ?
C2 C1 C5 C6 169.5(6) . . . . ?
S1 C1 C5 C6 -6.6(8) . . . . ?
C2 C1 C5 S2 -8.1(9) . . . . ?
S1 C1 C5 S2 175.8(3) . . . . ?
C8 S2 C5 C6 -0.2(5) . . . . ?
C8 S2 C5 C1 177.8(5) . . . . ?
C1 C5 C6 C7 -178.5(5) . . . . ?
S2 C5 C6 C7 -0.7(6) . . . . ?
C5 C6 C7 C8 1.5(8) . . . . ?
C6 C7 C8 C9 175.0(6) . . . . ?
C6 C7 C8 S2 -1.6(6) . . . . ?
C5 S2 C8 C7 1.0(4) . . . . ?
C5 S2 C8 C9 -175.9(5) . . . . ?
C7 C8 C9 C10 -3.1(9) . . . . ?
S2 C8 C9 C10 173.1(5) . . . . ?
C7 C8 C9 C14 179.8(6) . . . . ?
S2 C8 C9 C14 -4.0(8) . . . . ?
C14 C9 C10 C11 1.3(9) . . . . ?
C8 C9 C10 C11 -175.9(6) . . . . ?
C9 C10 C11 C12 0.2(9) . . . . ?
C10 C11 C12 C13 -2.2(9) . . . . ?
C10 C11 C12 C15 177.8(6) . . . . ?
C11 C12 C13 C14 2.6(9) . . . . ?
C15 C12 C13 C14 -177.3(5) . . . . ?
C12 C13 C14 C9 -1.2(9) . . . . ?
C10 C9 C14 C13 -0.8(9) . . . . ?
C8 C9 C14 C13 176.3(5) . . . . ?
C11 C12 C15 C20 -167.2(6) . . . . ?
C13 C12 C15 C20 12.7(9) . . . . ?
C11 C12 C15 C16 11.8(9) . . . . ?
C13 C12 C15 C16 -168.2(6) . . . . ?
C20 C15 C16 C17 -0.4(10) . . . . ?
C12 C15 C16 C17 -179.6(6) . . . . ?
C15 C16 C17 C18 -0.8(11) . . . . ?
C16 C17 C18 C19 0.7(11) . . . . ?
C16 C17 C18 C21 -178.8(7) . . . . ?
C17 C18 C19 C20 0.5(11) . . . . ?
C21 C18 C19 C20 -179.9(7) . . . . ?
C16 C15 C20 C19 1.8(10) . . . . ?
C12 C15 C20 C19 -179.1(6) . . . . ?
C18 C19 C20 C15 -1.8(11) . . . . ?
C3 C4 C22 C23 179.5(6) . . . . ?
S1 C4 C22 C23 -1.1(8) . . . . ?
C3 C4 C22 S3 -0.1(9) . . . . ?
S1 C4 C22 S3 179.3(3) . . . . ?
C25 S3 C22 C23 1.2(5) . . . . ?
C25 S3 C22 C4 -179.2(5) . . . . ?
C4 C22 C23 C24 -179.6(5) . . . . ?
S3 C22 C23 C24 0.0(7) . . . . ?
C22 C23 C24 C25 -1.6(8) . . . . ?
C23 C24 C25 C26 -176.8(6) . . . . ?
C23 C24 C25 S3 2.5(7) . . . . ?
C22 S3 C25 C24 -2.0(5) . . . . ?
C22 S3 C25 C26 177.2(5) . . . . ?
C24 C25 C26 C27 -1.2(10) . . . . ?
S3 C25 C26 C27 179.7(5) . . . . ?
C24 C25 C26 C31 176.6(6) . . . . ?
S3 C25 C26 C31 -2.5(9) . . . . ?
C31 C26 C27 C28 -0.1(10) . . . . ?
C25 C26 C27 C28 177.8(6) . . . . ?
C26 C27 C28 C29 0.1(11) . . . . ?
C27 C28 C29 C30 0.3(10) . . . . ?
C27 C28 C29 C32 178.0(6) . . . . ?
C28 C29 C30 C31 -0.7(9) . . . . ?
C32 C29 C30 C31 -178.4(6) . . . . ?
C29 C30 C31 C26 0.7(10) . . . . ?
C27 C26 C31 C30 -0.3(9) . . . . ?
C25 C26 C31 C30 -178.2(6) . . . . ?
C30 C29 C32 C37 -2.1(9) . . . . ?
C28 C29 C32 C37 -179.7(6) . . . . ?
C30 C29 C32 C33 178.1(6) . . . . ?
C28 C29 C32 C33 0.5(9) . . . . ?
C37 C32 C33 C34 3.9(9) . . . . ?
C29 C32 C33 C34 -176.2(6) . . . . ?
C32 C33 C34 C35 -1.8(10) . . . . ?
C33 C34 C35 C36 -0.5(9) . . . . ?
C33 C34 C35 C38 179.5(6) . . . . ?
C34 C35 C36 C37 0.5(9) . . . . ?
C38 C35 C36 C37 -179.5(6) . . . . ?
C35 C36 C37 C32 1.7(9) . . . . ?
C33 C32 C37 C36 -3.9(9) . . . . ?
C29 C32 C37 C36 176.3(5) . . . . ?
C42 S4 C39 C40 -1.3(5) . . . . ?
C42 S4 C39 C43 178.0(5) . . . . ?
C43 C39 C40 C41 -177.7(7) . . . . ?
S4 C39 C40 C41 1.5(7) . . . . ?
C39 C40 C41 C42 -0.9(9) . . . . ?
C40 C41 C42 C60 176.9(7) . . . . ?
C40 C41 C42 S4 -0.1(7) . . . . ?
C39 S4 C42 C41 0.8(5) . . . . ?
C39 S4 C42 C60 -176.7(5) . . . . ?
C40 C39 C43 C44 -178.9(7) . . . . ?
S4 C39 C43 C44 1.9(10) . . . . ?
C40 C39 C43 S5 6.0(10) . . . . ?
S4 C39 C43 S5 -173.1(3) . . . . ?
C46 S5 C43 C44 0.7(5) . . . . ?
C46 S5 C43 C39 176.5(6) . . . . ?
C39 C43 C44 C45 -176.7(6) . . . . ?
S5 C43 C44 C45 -1.2(7) . . . . ?
C43 C44 C45 C46 1.2(9) . . . . ?
C44 C45 C46 C47 -176.7(6) . . . . ?
C44 C45 C46 S5 -0.6(8) . . . . ?
C43 S5 C46 C45 -0.1(5) . . . . ?
C43 S5 C46 C47 176.3(5) . . . . ?
C45 C46 C47 C52 176.8(6) . . . . ?
S5 C46 C47 C52 1.1(9) . . . . ?
C45 C46 C47 C48 2.1(11) . . . . ?
S5 C46 C47 C48 -173.6(5) . . . . ?
C52 C47 C48 C49 -1.2(10) . . . . ?
C46 C47 C48 C49 173.7(6) . . . . ?
C47 C48 C49 C50 -0.1(11) . . . . ?
C48 C49 C50 C51 1.4(10) . . . . ?
C48 C49 C50 C53 -178.8(7) . . . . ?
C49 C50 C51 C52 -1.3(10) . . . . ?
C53 C50 C51 C52 178.9(6) . . . . ?
C50 C51 C52 C47 0.0(10) . . . . ?
C48 C47 C52 C51 1.3(9) . . . . ?
C46 C47 C52 C51 -173.6(6) . . . . ?
C51 C50 C53 C54 178.3(8) . . . . ?
C49 C50 C53 C54 -1.5(11) . . . . ?
C51 C50 C53 C58 -1.1(11) . . . . ?
C49 C50 C53 C58 179.1(7) . . . . ?
C58 C53 C54 C55 0.4(14) . . . . ?
C50 C53 C54 C55 -179.1(9) . . . . ?
C53 C54 C55 C56 -0.2(17) . . . . ?
C54 C55 C56 C57 1.7(15) . . . . ?
C54 C55 C56 C59 -177.2(9) . . . . ?
C55 C56 C57 C58 -3.3(14) . . . . ?
C59 C56 C57 C58 175.6(8) . . . . ?
C56 C57 C58 C53 3.7(15) . . . . ?
C54 C53 C58 C57 -2.1(13) . . . . ?
C50 C53 C58 C57 177.4(8) . . . . ?
C41 C42 C60 C61 -178.5(7) . . . . ?
S4 C42 C60 C61 -1.6(10) . . . . ?
C41 C42 C60 S6 -0.1(10) . . . . ?
S4 C42 C60 S6 176.7(3) . . . . ?
C63 S6 C60 C61 -1.0(5) . . . . ?
C63 S6 C60 C42 -179.6(6) . . . . ?
C42 C60 C61 C62 177.9(6) . . . . ?
S6 C60 C61 C62 -0.6(7) . . . . ?
C60 C61 C62 C63 2.5(9) . . . . ?
C61 C62 C63 C64 176.6(7) . . . . ?
C61 C62 C63 S6 -3.2(8) . . . . ?
C60 S6 C63 C62 2.4(5) . . . . ?
C60 S6 C63 C64 -177.4(6) . . . . ?
C62 C63 C64 C69 179.0(7) . . . . ?
S6 C63 C64 C69 -1.2(10) . . . . ?
C62 C63 C64 C65 -5.7(11) . . . . ?
S6 C63 C64 C65 174.1(5) . . . . ?
C69 C64 C65 C66 -0.2(11) . . . . ?
C63 C64 C65 C66 -175.9(7) . . . . ?
C64 C65 C66 C67 1.0(13) . . . . ?
C65 C66 C67 C68 -2.3(11) . . . . ?
C65 C66 C67 C70 179.9(7) . . . . ?
C66 C67 C68 C69 2.9(11) . . . . ?
C70 C67 C68 C69 -179.3(7) . . . . ?
C67 C68 C69 C64 -2.3(12) . . . . ?
C65 C64 C69 C68 0.8(11) . . . . ?
C63 C64 C69 C68 176.4(7) . . . . ?
C68 C67 C70 C71 -179.3(7) . . . . ?
C66 C67 C70 C71 -1.7(11) . . . . ?
C68 C67 C70 C75 4.6(11) . . . . ?
C66 C67 C70 C75 -177.7(6) . . . . ?
C75 C70 C71 C72 -4.5(11) . . . . ?
C67 C70 C71 C72 179.3(7) . . . . ?
C70 C71 C72 C73 3.5(12) . . . . ?
C71 C72 C73 C74 -2.0(11) . . . . ?
C71 C72 C73 C76 -179.2(7) . . . . ?
C72 C73 C74 C75 1.9(11) . . . . ?
C76 C73 C74 C75 179.1(7) . . . . ?
C73 C74 C75 C70 -3.2(11) . . . . ?
C71 C70 C75 C74 4.3(10) . . . . ?
C67 C70 C75 C74 -179.4(6) . . . . ?


#==============================================================================
# Additional structures and associated data_? identifiers
# should be added at this point if there is more than one 
# structure analysis in the CIF.

_shelx_res_file                  
;
TITL BP3T-CN
    shelxl.res
    created by SHELXL-2018/3 at 11:56:26 on 07-Jun-2019
CELL  0.71075 9.48580 14.91760 19.58060 82.72720 87.50630 89.92450
ZERR  4 0.00400 0.00640 0.00870 0.00780 0.00770 0.00740
LATT 1
SFAC C H N S
UNIT 152 88 8 12
SHEL 9.051838 0.860251
L.S. 5
FMAP 2
PLAN 20
WPDB -2
HTAB
BOND $H
CONF
LIST 4
TEMP -150.0
ACTA
SIZE 0.100 0.050 0.010
WGHT    0.060700
FVAR       0.16662
S1    4    0.701753    0.198887    1.037074    11.00000    0.04617    0.04205 =
         0.04612   -0.00129   -0.00126    0.00456
S2    4    0.665206    0.099585    0.838009    11.00000    0.04157    0.04355 =
         0.04944   -0.00316   -0.00443    0.00442
S3    4    0.817070    0.468349    1.081958    11.00000    0.04919    0.04337 =
         0.04906   -0.00393   -0.00214    0.00289
S4    4    0.134608    0.237856    1.019277    11.00000    0.03522    0.05124 =
         0.05773   -0.00578   -0.00254    0.00297
S5    4    0.254287    0.071298    0.858773    11.00000    0.03610    0.05186 =
         0.05321   -0.00276   -0.00033    0.00408
S6    4    0.390501    0.439549    1.101764    11.00000    0.03617    0.04790 =
         0.05821   -0.00185    0.00138    0.00362
N1    3    0.632299   -0.456338    0.436638    11.00000    0.07794    0.06923 =
         0.06715   -0.01736    0.00936   -0.02581
N2    3    1.082760    1.058089    1.433621    11.00000    0.06916    0.04980 =
         0.07145   -0.01132    0.00789   -0.00818
N3    3    0.130069   -0.450966    0.440401    11.00000    0.06279    0.10578 =
         0.06121   -0.02836    0.00067    0.00238
N4    3    0.649175    1.028665    1.456929    11.00000    0.06141    0.07393 =
         0.05294   -0.01169   -0.00483   -0.01549
C1    1    0.706360    0.194957    0.949498    11.00000    0.02212    0.05597 =
         0.04469    0.00330   -0.00506    0.00477
C2    1    0.748616    0.277304    0.914883    11.00000    0.02740    0.05204 =
         0.03866   -0.00423   -0.00249    0.00748
AFIX  43
H2    2    0.759585    0.288828    0.866103    11.00000   -1.20000
AFIX   0
C3    1    0.773674    0.341956    0.958254    11.00000    0.03714    0.02729 =
         0.04665   -0.01075   -0.00880   -0.00265
AFIX  43
H3    2    0.803121    0.401972    0.941888    11.00000   -1.20000
AFIX   0
C4    1    0.752102    0.311251    1.026204    11.00000    0.03067    0.03517 =
         0.04548    0.00647   -0.00234    0.00521
C5    1    0.674640    0.109523    0.924799    11.00000    0.02629    0.06115 =
         0.04889   -0.00423   -0.00382    0.01422
C6    1    0.653596    0.027752    0.964179    11.00000    0.03900    0.04026 =
         0.03366   -0.00748   -0.00793    0.00297
AFIX  43
H6    2    0.655655    0.018972    1.013033    11.00000   -1.20000
AFIX   0
C7    1    0.628716   -0.041372    0.924184    11.00000    0.02243    0.04638 =
         0.04974   -0.00361   -0.00418    0.00152
AFIX  43
H7    2    0.610039   -0.101829    0.944130    11.00000   -1.20000
AFIX   0
C8    1    0.632947   -0.016655    0.855363    11.00000    0.02635    0.03905 =
         0.04906    0.01025    0.00125    0.01091
C9    1    0.621939   -0.073221    0.800346    11.00000    0.03206    0.04344 =
         0.04680    0.00010   -0.00810    0.00914
C10   1    0.611421   -0.166125    0.815607    11.00000    0.03555    0.04840 =
         0.04387    0.00101   -0.00381    0.01095
AFIX  43
H10   2    0.605255   -0.191839    0.862578    11.00000   -1.20000
AFIX   0
C11   1    0.609562   -0.222312    0.765733    11.00000    0.03799    0.03941 =
         0.04524    0.00221   -0.00492   -0.00233
AFIX  43
H11   2    0.601827   -0.285738    0.778642    11.00000   -1.20000
AFIX   0
C12   1    0.618878   -0.187726    0.696070    11.00000    0.02457    0.04451 =
         0.05099    0.00159   -0.00565   -0.00104
C13   1    0.625179   -0.093048    0.679689    11.00000    0.04166    0.05246 =
         0.04314   -0.00271   -0.01313   -0.01009
AFIX  43
H13   2    0.627557   -0.067178    0.632753    11.00000   -1.20000
AFIX   0
C14   1    0.627958   -0.037124    0.730895    11.00000    0.03868    0.03662 =
         0.04080   -0.00157   -0.00983   -0.00292
AFIX  43
H14   2    0.634025    0.026487    0.718665    11.00000   -1.20000
AFIX   0
C15   1    0.622366   -0.247242    0.639632    11.00000    0.03296    0.04675 =
         0.05892   -0.00841   -0.00384   -0.00504
C16   1    0.590015   -0.339004    0.655596    11.00000    0.07224    0.05740 =
         0.03722   -0.00303   -0.00165   -0.01353
AFIX  43
H16   2    0.565470   -0.362864    0.701883    11.00000   -1.20000
AFIX   0
C17   1    0.593290   -0.395012    0.605212    11.00000    0.07644    0.05144 =
         0.04901   -0.00506    0.00134   -0.01960
AFIX  43
H17   2    0.572204   -0.457465    0.616806    11.00000   -1.20000
AFIX   0
C18   1    0.627132   -0.360899    0.537714    11.00000    0.05773    0.05781 =
         0.05860   -0.00035   -0.00070   -0.01019
C19   1    0.659641   -0.269534    0.520726    11.00000    0.07015    0.05805 =
         0.03992   -0.01202    0.01235   -0.01492
AFIX  43
H19   2    0.682343   -0.245155    0.474359    11.00000   -1.20000
AFIX   0
C20   1    0.658097   -0.215492    0.572632    11.00000    0.05836    0.04584 =
         0.04147    0.00120    0.00523   -0.01420
AFIX  43
H20   2    0.682896   -0.153531    0.561441    11.00000   -1.20000
AFIX   0
C21   1    0.630058   -0.415953    0.481435    11.00000    0.06341    0.06537 =
         0.06161   -0.01412    0.00210   -0.02208
C22   1    0.765750    0.356910    1.087692    11.00000    0.03623    0.02886 =
         0.05270    0.00420   -0.00734    0.00098
C23   1    0.740542    0.319931    1.153202    11.00000    0.03876    0.03367 =
         0.05904   -0.00527   -0.00632    0.01136
AFIX  43
H23   2    0.711280    0.259009    1.165949    11.00000   -1.20000
AFIX   0
C24   1    0.762052    0.380966    1.200975    11.00000    0.04579    0.05111 =
         0.04033   -0.00028    0.00282    0.00562
AFIX  43
H24   2    0.746611    0.366080    1.249343    11.00000   -1.20000
AFIX   0
C25   1    0.807377    0.463691    1.170531    11.00000    0.03412    0.05216 =
         0.05207   -0.00325   -0.00598    0.00588
C26   1    0.846670    0.541632    1.205410    11.00000    0.03544    0.04408 =
         0.05983   -0.00171    0.00231    0.00810
C27   1    0.837909    0.537312    1.276770    11.00000    0.05889    0.05843 =
         0.03064   -0.00058    0.00012   -0.00710
AFIX  43
H27   2    0.802712    0.483442    1.303010    11.00000   -1.20000
AFIX   0
C28   1    0.877390    0.606642    1.310837    11.00000    0.06320    0.06416 =
         0.03065   -0.01268   -0.00285   -0.00707
AFIX  43
H28   2    0.869430    0.600154    1.359747    11.00000   -1.20000
AFIX   0
C29   1    0.929952    0.687935    1.274197    11.00000    0.03203    0.05545 =
         0.04502   -0.00232   -0.00632    0.00516
C30   1    0.937712    0.692267    1.204167    11.00000    0.04174    0.04601 =
         0.04408   -0.00104   -0.00393    0.00622
AFIX  43
H30   2    0.971727    0.746402    1.177862    11.00000   -1.20000
AFIX   0
C31   1    0.898889    0.622446    1.170045    11.00000    0.04706    0.04463 =
         0.02753    0.00553   -0.00260    0.00167
AFIX  43
H31   2    0.907701    0.629164    1.121147    11.00000   -1.20000
AFIX   0
C32   1    0.968818    0.764868    1.311341    11.00000    0.03000    0.05307 =
         0.04908    0.00208   -0.00632    0.00671
C33   1    0.956293    0.760158    1.383092    11.00000    0.04131    0.04546 =
         0.04781   -0.00519   -0.00401    0.00067
AFIX  43
H33   2    0.927244    0.704860    1.409403    11.00000   -1.20000
AFIX   0
C34   1    0.984645    0.832890    1.416627    11.00000    0.04883    0.04791 =
         0.04349   -0.00471   -0.00167    0.00334
AFIX  43
H34   2    0.972618    0.828122    1.465374    11.00000   -1.20000
AFIX   0
C35   1    1.031349    0.914210    1.378960    11.00000    0.03365    0.05277 =
         0.05076   -0.01070   -0.01714    0.00559
C36   1    1.048504    0.918040    1.308339    11.00000    0.03767    0.03703 =
         0.05671   -0.00342   -0.00088   -0.00402
AFIX  43
H36   2    1.080923    0.972683    1.282189    11.00000   -1.20000
AFIX   0
C37   1    1.019987    0.844925    1.274645    11.00000    0.03542    0.05423 =
         0.03323   -0.01183   -0.00245   -0.00533
AFIX  43
H37   2    1.035366    0.849227    1.226072    11.00000   -1.20000
AFIX   0
C38   1    1.062175    0.993838    1.410807    11.00000    0.04390    0.05285 =
         0.05526   -0.00528    0.00075   -0.00616
C39   1    0.224488    0.196551    0.951996    11.00000    0.03745    0.04795 =
         0.04314   -0.00408   -0.00239    0.02199
C40   1    0.350766    0.239902    0.937264    11.00000    0.03142    0.04991 =
         0.04378   -0.00732   -0.00208    0.00447
AFIX  43
H40   2    0.414649    0.227486    0.900955    11.00000   -1.20000
AFIX   0
C41   1    0.376551    0.304880    0.981409    11.00000    0.02675    0.05304 =
         0.05212    0.01080    0.00575    0.00816
AFIX  43
H41   2    0.460380    0.340207    0.978287    11.00000   -1.20000
AFIX   0
C42   1    0.270040    0.312201    1.028893    11.00000    0.03005    0.04375 =
         0.04661    0.00138   -0.00545    0.01059
C43   1    0.162503    0.124481    0.920599    11.00000    0.04508    0.03859 =
         0.02554    0.00453   -0.00218    0.01489
C44   1    0.033415    0.083799    0.936645    11.00000    0.03418    0.05168 =
         0.03986    0.00042   -0.00317    0.00459
AFIX  43
H44   2   -0.032519    0.102058    0.970059    11.00000   -1.20000
AFIX   0
C45   1    0.009720    0.012966    0.898657    11.00000    0.02906    0.05002 =
         0.05962    0.00549   -0.00505    0.00980
AFIX  43
H45   2   -0.075598   -0.020969    0.903423    11.00000   -1.20000
AFIX   0
C46   1    0.117679   -0.004157    0.854175    11.00000    0.02222    0.04373 =
         0.05210    0.01297    0.00287    0.00533
C47   1    0.123926   -0.069927    0.805023    11.00000    0.03300    0.04260 =
         0.04607    0.00973   -0.00205    0.00785
C48   1    0.007183   -0.124873    0.796802    11.00000    0.02594    0.04507 =
         0.05590    0.01220    0.00561    0.00814
AFIX  43
H48   2   -0.073662   -0.123188    0.826994    11.00000   -1.20000
AFIX   0
C49   1    0.006784   -0.179853    0.747290    11.00000    0.03167    0.04550 =
         0.06081    0.01136   -0.00301   -0.00123
AFIX  43
H49   2   -0.074334   -0.215937    0.743648    11.00000   -1.20000
AFIX   0
C50   1    0.122516   -0.185454    0.700934    11.00000    0.02431    0.05232 =
         0.04879    0.01012   -0.00590    0.00779
C51   1    0.239396   -0.132212    0.710080    11.00000    0.02985    0.06369 =
         0.04165   -0.00051    0.00033    0.01016
AFIX  43
H51   2    0.320801   -0.134947    0.680402    11.00000   -1.20000
AFIX   0
C52   1    0.240961   -0.076284    0.760192    11.00000    0.03761    0.04692 =
         0.04798    0.01591   -0.00510    0.00405
AFIX  43
H52   2    0.322864   -0.041238    0.764575    11.00000   -1.20000
AFIX   0
C53   1    0.121687   -0.244002    0.645970    11.00000    0.04319    0.05053 =
         0.05471    0.00351   -0.00749    0.01417
C54   1    0.010869   -0.298211    0.636889    11.00000    0.04509    0.15471 =
         0.06500   -0.04597    0.01186   -0.02168
AFIX  43
H54   2   -0.070369   -0.297707    0.666974    11.00000   -1.20000
AFIX   0
C55   1    0.011409   -0.352462    0.587159    11.00000    0.04298    0.16076 =
         0.09311   -0.06447    0.01286   -0.01861
AFIX  43
H55   2   -0.068814   -0.389187    0.583162    11.00000   -1.20000
AFIX   0
C56   1    0.124775   -0.355964    0.542230    11.00000    0.04120    0.06312 =
         0.04707    0.00258   -0.00677    0.00739
C57   1    0.237369   -0.305887    0.549658    11.00000    0.05624    0.06964 =
         0.10454   -0.02874    0.03061   -0.01033
AFIX  43
H57   2    0.319468   -0.309505    0.520589    11.00000   -1.20000
AFIX   0
C58   1    0.234699   -0.248651    0.599686    11.00000    0.05609    0.06180 =
         0.12866   -0.02657    0.04206   -0.02232
AFIX  43
H58   2    0.314088   -0.210729    0.602453    11.00000   -1.20000
AFIX   0
C59   1    0.125599   -0.411333    0.485695    11.00000    0.03894    0.08064 =
         0.06432   -0.01259   -0.00289    0.00183
C60   1    0.255742    0.366982    1.085330    11.00000    0.02765    0.03708 =
         0.06015    0.01008   -0.00317    0.00703
C61   1    0.145398    0.369529    1.132552    11.00000    0.03090    0.04167 =
         0.07117    0.00293    0.01154    0.00560
AFIX  43
H61   2    0.061333    0.335094    1.132144    11.00000   -1.20000
AFIX   0
C62   1    0.168766    0.427309    1.180883    11.00000    0.03143    0.04206 =
         0.06550   -0.00020    0.00518    0.01223
AFIX  43
H62   2    0.103166    0.434301    1.217876    11.00000   -1.20000
AFIX   0
C63   1    0.294017    0.473618    1.171137    11.00000    0.03066    0.03852 =
         0.05938   -0.00576    0.00085    0.00935
C64   1    0.345697    0.541599    1.210137    11.00000    0.04262    0.03595 =
         0.04354    0.00904    0.00147    0.01327
C65   1    0.263238    0.575490    1.262292    11.00000    0.03626    0.05365 =
         0.09060   -0.02195    0.01724   -0.00694
AFIX  43
H65   2    0.172667    0.549318    1.273692    11.00000   -1.20000
AFIX   0
C66   1    0.303574    0.642490    1.297273    11.00000    0.04257    0.04431 =
         0.07819   -0.01972    0.01860   -0.00734
AFIX  43
H66   2    0.242300    0.661088    1.332456    11.00000   -1.20000
AFIX   0
C67   1    0.434042    0.684888    1.282521    11.00000    0.03075    0.05306 =
         0.03570    0.00416   -0.00296    0.00607
C68   1    0.518743    0.651106    1.232097    11.00000    0.03509    0.08607 =
         0.04991   -0.02224   -0.00132   -0.00729
AFIX  43
H68   2    0.610453    0.676093    1.221901    11.00000   -1.20000
AFIX   0
C69   1    0.476697    0.584442    1.196957    11.00000    0.04073    0.07291 =
         0.04605   -0.02033    0.00011    0.00172
AFIX  43
H69   2    0.538482    0.565935    1.161935    11.00000   -1.20000
AFIX   0
C70   1    0.476947    0.757983    1.320864    11.00000    0.03805    0.05210 =
         0.05485    0.00779   -0.00111    0.01323
C71   1    0.391300    0.790133    1.371522    11.00000    0.04978    0.07946 =
         0.04285   -0.02214   -0.00426   -0.02075
AFIX  43
H71   2    0.300185    0.764173    1.381574    11.00000   -1.20000
AFIX   0
C72   1    0.431832    0.856670    1.407120    11.00000    0.05522    0.08112 =
         0.05083   -0.00933    0.00578   -0.01518
AFIX  43
H72   2    0.371642    0.874159    1.443135    11.00000   -1.20000
AFIX   0
C73   1    0.563246    0.900536    1.391195    11.00000    0.04427    0.05224 =
         0.04170   -0.00182   -0.01182   -0.00371
C74   1    0.647405    0.869636    1.339612    11.00000    0.03319    0.05631 =
         0.06307    0.00414   -0.00129    0.00502
AFIX  43
H74   2    0.737709    0.896308    1.328440    11.00000   -1.20000
AFIX   0
C75   1    0.604984    0.802734    1.304714    11.00000    0.04594    0.04267 =
         0.04533    0.00690   -0.00610    0.00213
AFIX  43
H75   2    0.664148    0.785752    1.268142    11.00000   -1.20000
AFIX   0
C76   1    0.611283    0.970954    1.428412    11.00000    0.03916    0.05481 =
         0.04763    0.00082   -0.00373   -0.00722
HKLF 4


REM  BP3T-CN
REM wR2 = 0.2189, GooF = S = 0.925, Restrained GooF = 0.925 for all data
REM R1 = 0.0861 for 3581 Fo > 4sig(Fo) and 0.2070 for all 9020 data
REM 775 parameters refined using 0 restraints

END

WGHT      0.0607      0.0000

REM Instructions for potential hydrogen bonds
EQIV $1 -x+1, -y, -z+2
HTAB C6 S5_$1

REM Highest difference peak  0.473,  deepest hole -0.422,  1-sigma level  0.081
Q1    1   0.6903  0.1481  0.8746  11.00000  0.05    0.47
Q2    1   0.2564  0.1002  0.7953  11.00000  0.05    0.40
Q3    1   0.7845  0.4154  1.0356  11.00000  0.05    0.40
Q4    1   0.4004  0.4639  1.0378  11.00000  0.05    0.40
Q5    1   0.6804  0.1566  0.9908  11.00000  0.05    0.39
Q6    1   0.6669  0.1330  0.7757  11.00000  0.05    0.39
Q7    1   0.7820  0.4027  1.0239  11.00000  0.05    0.39
Q8    1   0.8124  0.4994  1.0200  11.00000  0.05    0.39
Q9    1   0.2341  0.0227  0.8144  11.00000  0.05    0.39
Q10   1   0.1710  0.1581  0.8608  11.00000  0.05    0.38
Q11   1   0.8267  0.5137  1.1278  11.00000  0.05    0.38
Q12   1   0.6570  0.0622  0.8917  11.00000  0.05    0.38
Q13   1   0.6461  0.0417  0.7901  11.00000  0.05    0.37
Q14   1   0.2469  0.0390  0.9203  11.00000  0.05    0.35
Q15   1   0.7427  0.0186  0.8374  11.00000  0.05    0.35
Q16   1   0.7236  0.2329  0.9796  11.00000  0.05    0.35
Q17   1   0.1369  0.2741  0.9552  11.00000  0.05    0.34
Q18   1   0.7030  0.1671  1.1066  11.00000  0.05    0.33
Q19   1   0.7306  0.2432  1.0823  11.00000  0.05    0.32
Q20   1   0.5009  0.6048  1.1400  11.00000  0.05    0.31
;

_shelx_res_checksum              28929
